# Supplementary material for: Decoding the RNA viromes in rodent lungs provides new insight into the origin and evolutionary patterns of rodent-borne pathogens in Mainland Southeast Asia
Source: Microbiome. 2021 Jan 21;9:18. doi: 10.1186/s40168-020-00965-z (PMC7818139; doi:10.1186/s40168-020-00965-z)
Supplement: Supplementary file 2 — Additional file 1. Table S1. Samples of the 30 animal species used in this study and the countries (provinces) and dates of collection. Table S2. Overview of virus-associated reads. Table S3. Overview of sequence reads from mammal related viral families and unclassified RNA viruses. Table S4. Origin and accession number of viruses identified in this study. Table S5. Nucleotide sequence identity of novel rodent hantaviruses and known hantaviruses within the L, M, and S segment. Table S6. Nucleotide sequence identity of novel rodent PhleVs and known PhleVs within the L open reading frame. Table S7. Nucleotide sequence identity of novel rodent arenaviruses and known arenaviruses (AreV) in the L-, G- and N-encoding regions. Table S8. Nucleotide sequence identity of novel rodent rhabdoviruses and known rhabdoviruses (RhaV) in the L protein-encoding regions. Table S9. Nucleotide sequence identity of novel rodent paramyxoviruses and known paramyxoviruses (ParaV) in the L protein-encoding regions. Table S10. Nucleotide sequence identity of novel rodent and known hepaci-, pegi- and pestviruses. Table S11. ORF1b nucleotide sequence identity of novel rodent and known arteriviruses. Table S12. Nucleotide sequence identity of novel rodent and known coronaviruses (CoVs) in the RdRP-encoding region. Table S13. Nucleotide sequence identity of novel rodent and known hepeviruses (HEVs) in the ORF1 region. Table S14. Nucleotide sequence identity of novel rodent and known picornaviruses (PicoVs) in the RdRP-encoding region. Table S15. Nucleotide sequence identity of novel rodent and known astroviruses (AstroVs) in the RdRP-encoding region. Table S16. Nucleotide sequence identity of novel rodent unclassified RNA viruses and known viruses in the RdRP-encoding region. [file 40168_2020_965_MOESM2_ESM.xlsx]

## Sheet: Table S1
	Table S1. Samples of the 30 animal species used in this study and the countries (provinces) and dates of collection
				Cambodia			Lao PDR			Thailand
				Sihanouk	Mondolkiri	Pursat	Champasak	Luang Prabang	Vientiane	Udon Thani	Kalasin	Phrae	Loei	Nan	Kanchanaburi	Chiang Rai	Tak	Prachuap Khiri Khan	Songkla	Nakhon Ratchasima	Bangkok	Total
Order	Family	Genus	Species	2008.11.21-2009.7.11	2009.3.19-2009.12.1	2012.8.8-2012.8.9	2009.11.2-2009.11.13	2010.2.20-2012.5.30	2015.5.12-2015.5.19	2016.12.20-2016.12.20	2006.4.14-2010.11.29	2006.4.23-2007.8.4	2006.4.25-2009.7.31	2010.3.4-2018.9.27	2011.7.6-2011.7.16	2011.11.9-2011.11.20	2013.11.28-2013.12.6	2012.2.13-2012.2.24	2013.11.14-2013.11.21	2015.2.27-2015.3.1	2018.4.12-2018.12.7
Rodentia	Muridae	Bandicota	Bandicota indica		4	1	1	16	9	2	42	1	7	72		47	20	43	6			271
			Bandicota savilei		81		16			1		183	12		37							330
		Leopoldamys	Leopoldamys edwardsi		2			2				4	3	3			1					15
			Leopoldamys neilli					5				8	7	2					2			24
			Leopoldamys sabanus											1					2			3
		Maxomys	Maxomys surifer	69	37		1	2	2	12	1		31	48	33		2	4	4			246
		Mus	Mus caroli		1			6	6	2	1	1	27	16	25		1	10				96
			Mus cervicolor								51	11	62	58	21	4		18		2		227
			Mus cookii									17	85	25	31		1					159
			Mus pahari											8								8
		Sundamys	Sundamys muelleri																1			1
		Niviventer	Niviventer fulvescens	2	14				3			1	27	30								77
		Rattus	Rattus andamanensis					5						15	1							21
			Rattus argentiventer	48							5								1		1	55
			Rattus exulans	103	62	8	68		15	6	49	94	147	180	30	11	3	17	1		11	805
			Rattus losea				1		6		1	2	56			1						67
			Rattus nitidus					1														1
			Rattus norvegicus	28		5													1		1	35
			Rattus tanezumi	88	46	8	9	62	7	1	44	34	25	58	29	6	9	35	53	2	131	647
		Berylmys	Berylmys berdmorei	8	4		4	1		3			11	23			1	2				57
			Berylmys bowersi					1				2	11	21								35
	Spalacidae	Cannomys	Cannomys badius					8														8
		Rhizomys	Rhizomys pruinosus		1																	1
	Sciuridae	Menetes	Menetes berdmorei							1	1											2
Eulipotyphla	Erinaceidae	Hylomys	Hylomys suillus											2								2
	Soricidae	Suncus	Suncus etruscus													2						2
			Suncus murinus	60									1	2								63
		Crocidura	Crocidura attenuata								1											1
Scandentia	Tupaiidae	Tupaia	Tupaia belangeri					1					1	3							18	23
			Tupaia glis										2									2
			Total	406	252	22	100	110	48	28	196	358	515	567	207	71	38	129	71	4	162	3284

## Sheet: Table S2
Table S2. Overview of virus-associated reads.
location		species	Pool code for NGS	Adenoviridae	Alloherpesviridae	Alphaflexiviridae	Ampullaviridae	Anelloviridae	Arenaviridae	Arteriviridae	Ascoviridae	Asfarviridae	Astroviridae	Baculoviridae	Barnaviridae	Benyviridae	Betaflexiviridae	Bicaudaviridae	Birnaviridae	Bornaviridae	Bromoviridae	Caliciviridae	Carmotetraviridae	Caulimoviridae	Chrysoviridae	Circoviridae	Closteroviridae	Coronaviridae	Cruciviridae	Dicistroviridae	Endornaviridae	Feraviridae	Filoviridae	Fimoviridae	Flaviviridae	Fuselloviridae	Gammaflexiviridae	Geminiviridae	Genomoviridae	Hantaviridae	Hepadnaviridae	Hepeviridae	Herpesviridae	Hypoviridae	Iflaviridae	Inoviridae	Iridoviridae	Lavidaviridae	Leviviridae
country	province
Cambodia	Mondolkiri	Bandicota savilei	21	0	0	1	0	2	0	0	0	0	0	0	0	0	6	0	0	0	0	0	0	0	0	0	21	1	0	0	0	0	0	0	7	0	0	0	0	0	0	0	7	0	0	0	1	0	0
	Mondolkiri	Bandicota savilei	22	2	0	0	0	0	0	1	0	0	0	1	0	0	5	0	0	1	0	0	0	0	0	1	11	2	0	0	0	0	0	0	6	0	0	1	0	1	1	0	4	0	0	0	1	0	0
	Mondolkiri	Bandicota savilei	23	0	0	0	0	0	1	6	0	0	0	1	0	0	7	0	0	0	0	0	0	1	0	4	30	8	0	1	0	0	0	0	6	0	0	2	0	0	1	3	16	2	1	0	5	0	0
	Mondolkiri	Bandicota savilei	24	1	0	0	0	1	1	1859	0	0	2	0	0	0	9	0	0	0	0	0	0	0	0	0	29	5	0	0	1	0	0	0	7	0	0	3	0	0	1	0	13	0	0	0	0	0	0
	Mondolkiri	Bandicota savilei	25	0	0	0	0	0	0	104	0	0	0	0	0	0	2	0	0	0	0	0	0	0	0	0	16	1	0	0	0	0	0	0	4	0	0	2	0	0	0	0	5	1	0	0	1	0	0
	Mondolkiri	Maxomys surifer	221	2	0	0	0	0	2	0	0	0	0	0	0	0	0	0	0	0	0	0	0	0	0	0	0	0	0	0	0	0	0	0	0	0	0	0	0	0	0	0	1	0	0	0	0	0	0
	Mondolkiri	Maxomys surifer	222	0	0	0	0	0	1	0	0	0	0	0	0	0	0	0	0	0	0	0	0	0	0	0	0	0	0	0	0	0	0	0	0	0	0	0	0	0	0	0	0	0	0	0	0	0	0
	Mondolkiri	Niviventer fulvescens	223	0	0	0	0	0	2	17	0	0	1	0	0	0	0	0	0	0	0	0	0	0	0	0	0	0	0	0	0	0	0	0	15	0	0	0	0	0	0	0	2	0	0	0	0	0	0
	Mondolkiri	Rattus exulans	26	1	1	1	0	0	1	130	0	0	0	0	0	0	12	0	0	0	1	1	0	0	0	0	0	2	0	0	1	0	0	0	365	0	0	2	0	1	1	0	17	0	0	0	0	0	0
	Mondolkiri	Rattus exulans	27	3	1	0	0	2	1	1738	0	1	2	4	0	0	15	0	0	0	0	3	0	2	1	1	4	7	0	0	0	0	0	0	356	0	0	2	0	0	0	0	11	0	0	0	3	0	0
	Mondolkiri	Rattus exulans	28	4	1	1	0	2	1	1819	0	0	3	3	0	0	17	0	0	0	0	0	0	1	0	2	2	4	0	0	1	0	0	0	490	0	0	2	1	0	1	1	37	0	0	0	4	0	0
	Mondolkiri	Rattus exulans	29	0	2	0	0	1	4	2388	0	1	2	1	0	0	4	0	0	1	0	1	0	0	0	0	3	7	0	0	2	0	0	0	1175	0	0	4	0	1	4	0	26	0	0	0	3	0	0
	Mondolkiri	Rattus tanezumi	213	4	0	0	0	0	0	0	0	0	0	0	0	0	0	0	0	0	0	0	0	0	0	0	0	0	0	0	0	0	0	0	0	0	0	0	0	0	0	0	3	0	0	0	0	0	0
	Mondolkiri	Rattus tanezumi	214	6	0	0	0	0	2	0	0	0	2	0	0	0	0	0	0	0	0	0	0	4	0	0	0	1	0	0	0	0	0	0	1	0	0	0	0	0	0	0	29	0	0	0	0	0	0
	Pursat	Rattus exulans	30	3	0	0	0	0	0	2	0	0	0	0	0	0	0	0	0	0	0	0	0	0	0	0	0	0	0	0	0	0	0	0	9	0	0	0	0	0	0	8	2	0	0	0	0	0	0
	Pursat	Rattus norvegicus	31	1	0	0	0	1	0	4	0	0	0	0	0	0	2	0	0	0	6	0	0	0	0	0	0	1	0	0	0	0	0	0	2	0	0	2	0	0	0	0	14	0	0	0	0	0	0
	Pursat	Rattus tanezumi	32	1	0	0	0	0	0	4	0	0	0	1	0	0	0	0	0	0	0	1	0	0	0	0	0	1	0	0	0	0	0	0	3	0	0	0	0	0	0	0	7	0	0	0	0	0	0
	Sihanouk	Berylmys berdmorei	20	0	0	0	0	0	0	0	0	0	0	0	0	0	0	0	0	0	0	0	0	0	1	0	2	3	0	0	0	0	0	0	6	0	0	0	0	0	0	0	3	0	0	0	0	0	1
	Sihanouk	Maxomys surifer	15	0	0	0	0	0	0	1	0	0	1	0	0	0	1	0	0	0	0	0	0	0	0	0	1	5	0	0	0	0	0	0	2	0	0	0	0	0	1	0	0	0	0	0	0	0	0
	Sihanouk	Maxomys surifer	16	0	0	0	0	0	0	0	0	0	0	0	0	0	0	0	0	0	0	0	0	0	0	0	1	1	0	0	0	0	0	0	1	0	0	0	0	0	1	1	2	0	0	0	0	0	0
	Sihanouk	Maxomys surifer	17	4	0	0	0	0	1	1	0	0	1	0	0	0	2	0	0	0	0	0	0	0	0	0	0	12	0	0	0	0	0	0	11	0	0	1	0	0	0	0	5	0	1	0	3	0	0
	Sihanouk	Maxomys surifer	18	1	1	0	0	1	1	0	0	0	0	1	0	0	0	1	0	0	0	0	0	0	0	0	0	2	0	0	0	0	0	0	4	0	0	0	0	0	0	0	3	0	0	0	0	0	0
	Sihanouk	Maxomys surifer	19	1	0	0	0	0	1	0	0	0	0	0	0	0	0	0	0	0	0	0	0	0	0	0	1	0	0	0	0	0	0	0	1	1	0	0	0	1	0	0	2	0	0	0	0	0	0
	Sihanouk	Rattus argentiventer	141	0	0	0	0	0	15	1	0	0	0	1	0	0	0	0	0	0	0	0	0	0	0	0	0	1	0	0	0	0	0	0	0	0	0	0	0	4	0	0	1	0	0	0	0	0	0
	Sihanouk	Rattus argentiventer	164	0	0	0	0	0	6	0	0	0	0	0	0	0	0	0	0	0	0	0	0	0	0	0	0	0	0	0	0	0	0	0	0	0	0	0	0	0	0	0	0	0	0	0	0	0	0
	Sihanouk	Rattus argentiventer	233	0	0	0	0	0	0	0	0	0	0	0	0	0	1	0	0	0	0	0	0	0	0	0	0	0	0	0	0	0	0	0	0	0	0	0	0	0	0	0	0	0	0	0	0	0	0
	Sihanouk	Rattus exulans	205	2	0	3	0	4	26	2544	1	0	6	5	0	0	13	0	0	0	1	4	0	3	1	2	0	12	1	0	1	0	0	0	2087	0	0	13	0	3	5	7	73	0	1	0	9	0	0
	Sihanouk	Rattus exulans	206	3	4	0	0	1	19	793	1	5	3	2	0	0	13	0	1	0	1	4	0	5	0	1	1	17	0	1	2	0	1	0	84	0	0	6	0	0	5	2	57	0	1	0	7	0	0
	Sihanouk	Rattus exulans	207	8	7	0	0	5	2834	3662	0	2	6	3	0	0	17	0	1	0	5	4	0	2	0	1	1	12	0	1	2	0	0	0	103	0	0	15	0	2	6	60	71	0	1	0	6	0	0
	Sihanouk	Rattus exulans	208	6	4	0	0	1	126	1077	0	1	1	0	0	0	7	0	0	0	1	2	0	4	0	0	1	3	0	0	0	0	0	0	235	0	0	5	0	0	1	4	51	0	0	0	3	0	0
	Sihanouk	Rattus exulans	209	5	1	0	0	3	23328	3287	0	1	7	1	0	0	8	0	0	1	1	0	0	4	0	0	1	12	0	0	0	0	1	0	3294	0	0	16	0	0	7	27	46	0	1	0	7	0	0
	Sihanouk	Rattus exulans	210	1	2	0	0	1	13710	4287	0	1	2	1	1	0	9	0	1	1	0	1	0	2	0	1	0	10	2	1	2	0	0	0	239	0	0	8	0	1	4	0	41	0	0	0	4	0	0
	Sihanouk	Rattus norvegicus	231	0	0	0	0	0	2004	0	0	0	0	0	0	0	0	0	0	0	0	0	0	0	0	0	0	0	0	0	0	0	0	0	0	0	0	0	0	0	0	0	0	0	0	0	0	0	0
	Sihanouk	Rattus norvegicus	232	82	0	0	0	0	782	0	0	0	0	0	0	0	0	0	0	0	0	0	0	0	0	0	0	0	0	0	0	0	0	0	1	0	0	0	0	0	0	0	25	0	0	0	0	0	0
	Sihanouk	Rattus tanezumi	10	2	0	2	0	0	2	1	0	1	0	1	0	0	2	0	0	0	0	0	0	1	0	0	1	2	0	0	1	0	0	0	4	0	0	1	0	0	0	0	17	1	0	0	1	0	0
	Sihanouk	Rattus tanezumi	11	4	1	0	0	0	0	1	0	1	0	1	0	0	0	0	0	0	0	0	0	1	0	1	1	2	0	0	3	0	0	0	11	0	0	0	3	0	3	0	15	0	0	0	1	0	0
	Sihanouk	Rattus tanezumi	12	2	3	0	0	0	3	1	0	0	1	2	0	0	3	0	0	0	3	2	0	0	0	0	0	2	0	0	1	0	0	0	9	0	0	0	0	0	2	1	20	0	0	0	1	0	0
	Sihanouk	Rattus tanezumi	13	1	0	0	0	0	0	0	0	0	0	2	0	0	1	0	0	0	0	0	0	0	0	0	0	3	0	0	0	0	0	0	18	0	0	1	0	2	1	1	19	0	0	0	2	0	0
	Sihanouk	Rattus tanezumi	14	10	2	2	0	1	3	6	0	1	1	2	0	0	7	0	0	1	3	2	0	0	0	1	2	12	0	0	0	0	0	0	49	0	1	0	3	2	3	0	55	0	1	0	0	0	0
	Sihanouk	Suncus murinus	228	7	1	0	0	0	2	2	0	0	0	1	0	0	0	0	0	0	0	3	0	2	0	0	2	10	0	0	1	0	0	0	19	0	0	3	3	1	2	0	17	0	0	0	2	0	0
	Sihanouk	Suncus murinus	229	2	1	0	0	0	2	1	0	0	0	0	0	1	0	0	0	0	1	1	0	1	0	1	0	2	0	0	0	0	0	0	6	0	0	0	0	0	0	0	4	0	0	0	0	0	0
	Sihanouk	Suncus murinus	230	2	1	0	0	0	3	2	0	0	3	0	0	0	0	0	0	0	0	1	0	1	0	0	0	5	1	0	0	0	0	0	69	0	0	1	0	2	0	0	10	0	0	0	1	0	0
Lao PDR	Champasak	Bandicota savilei	224	0	0	0	0	0	0	0	0	0	0	0	0	0	0	0	0	0	0	0	0	0	0	0	1	17	0	0	0	0	0	0	0	0	0	0	0	1	0	0	0	0	0	0	1	0	0
	Champasak	Rattus exulans	33	0	2	0	0	0	3	1029	0	0	0	0	0	0	6	0	0	0	2	1	0	2	0	0	0	10	0	0	0	0	0	0	2418	0	0	4	0	1	3	2	24	0	0	0	1	0	0
	Champasak	Rattus exulans	34	0	0	0	0	0	0	117	0	0	2	0	0	0	3	0	0	0	0	0	0	0	0	0	0	1	0	0	1	0	0	0	6	0	0	0	0	0	0	0	4	0	0	0	0	0	0
	Champasak	Rattus exulans	35	0	0	0	0	0	1	204	0	0	0	1	0	0	2	0	0	0	0	1	0	0	0	0	0	5	0	0	1	0	0	0	751	0	0	2	0	0	1	3	7	0	0	0	0	0	0
	Champasak	Rattus exulans	36	4	0	1	0	1	3	1476	0	1	1	2	0	0	7	0	0	0	0	1	0	1	0	1	1	3	0	0	0	0	0	0	669	0	0	1	0	2	3	0	19	0	0	0	2	0	0
	Champasak	Rattus tanezumi	37	4	1	1	0	1	0	0	0	0	1	0	0	0	1	0	0	0	0	2	0	0	0	0	1	180	0	0	0	0	0	0	4	0	0	2	0	0	0	0	10	0	0	1	0	0	0
	Luang Prabang	Bandicota indica	225	1	0	0	0	0	0	5	0	0	0	0	0	0	0	0	0	0	0	0	0	0	0	0	0	0	0	0	0	0	0	0	0	0	0	0	0	0	0	0	0	0	0	0	0	0	0
	Luang Prabang	Cannomys badius	38	0	0	0	0	0	0	0	0	0	0	0	0	0	2	0	0	0	0	0	1	0	0	0	0	0	0	0	0	0	0	0	1	0	0	0	0	2	0	0	0	0	0	0	0	0	0
	Luang Prabang	Leopoldamys neilli	39	2	0	1	0	1	0	0	0	0	0	0	0	0	0	0	0	0	0	1	0	0	0	0	7	5	0	0	0	0	0	0	2	0	0	0	0	0	0	0	5	0	0	0	2	0	0
	Luang Prabang	Rattus andamanensis	40	3	3	0	0	2	1	0	0	0	1	1	0	0	2	0	0	0	0	1	0	2	0	0	1	3	0	0	0	0	0	0	8	0	0	1	1	1	1	0	22	0	0	0	0	0	0
	Luang Prabang	Rattus tanezumi	215	45	0	0	0	0	2	0	0	0	0	0	0	0	0	0	0	0	0	0	0	0	0	0	0	0	0	0	0	0	0	0	0	0	0	0	0	0	0	0	3	0	0	0	0	0	0
	Luang Prabang	Rattus tanezumi	216	0	0	0	0	0	1	0	0	0	0	0	0	0	0	0	0	0	1	0	0	0	0	0	0	0	0	0	0	0	0	0	26	0	0	0	0	0	0	0	0	0	0	0	0	0	0
	Luang Prabang	Rattus tanezumi	217	0	0	0	0	0	1	0	0	0	0	0	0	0	0	0	0	0	0	0	0	1	0	0	0	0	0	0	1	0	0	0	2	0	0	0	0	0	0	0	1	0	0	0	0	0	0
	Luang Prabang	Rattus tanezumi	218	1	0	0	0	0	1	1	0	0	0	0	0	0	0	0	0	0	0	0	0	0	0	0	0	0	0	0	0	0	0	0	0	0	0	3	0	0	0	0	1	0	0	0	4	0	0
	Vientiane	Bandicota indica	41	0	0	0	0	0	0	18	0	0	1	0	0	0	3	0	0	0	0	1	0	0	0	1	3	1	0	0	2	0	0	0	16	0	0	1	0	2	0	0	3	0	0	0	3	0	0
	Vientiane	Mus caroli	42	0	1	1	0	0	0	0	0	0	0	1	0	0	0	0	0	0	0	0	0	0	0	0	0	0	0	0	0	0	0	0	277	0	0	0	0	0	0	0	2	0	0	0	0	0	0
	Vientiane	Niviventer fulvescens	193	362	0	0	0	0	3	5	0	0	0	0	0	0	0	0	0	0	0	0	0	0	0	0	0	0	0	0	0	0	0	0	4	0	0	0	0	0	0	0	0	0	0	0	0	0	0
	Vientiane	Rattus exulans	219	1	0	0	0	0	0	0	0	0	0	0	0	0	0	0	0	0	0	0	0	0	0	0	0	1	0	1	0	0	0	0	0	0	0	0	0	0	0	0	0	0	0	0	0	0	0
	Vientiane	Rattus losea	43	3	2	1	0	1	0	1	0	1	2	1	0	0	11	0	0	0	1	2	0	0	0	0	4	3	0	0	0	0	1	0	5	0	0	0	0	0	0	26	10	1	0	0	5	0	0
	Vientiane	Rattus tanezumi	44	1	2	0	0	0	0	3	0	0	0	3	0	0	8	0	0	1	2	1	0	1	0	0	0	6	0	0	1	0	0	0	10	0	0	2	1	0	2	0	17	0	0	0	3	0	0
Thailand	Bangkok	Rattus exulans	186	4	0	0	0	0	4	3	0	0	1	3	0	0	12	0	0	0	0	0	0	0	0	1	1	7	0	1	3	0	0	0	10	0	0	4	0	11	2	7	17	1	0	0	5	0	0
	Bangkok	Rattus tanezumi	187	6	0	0	0	1	2	1	0	0	0	0	0	0	1	0	0	0	0	0	0	0	0	0	0	1	0	0	0	0	0	0	1	0	0	0	0	4	0	0	6	0	0	0	0	0	0
	Bangkok	Rattus tanezumi	188	0	1	0	0	0	2	4	0	0	1	0	0	1	2	1	0	1	1	2	0	0	0	0	0	2	0	0	1	0	0	0	10	0	0	2	0	6	0	0	1	0	0	0	0	0	0
	Bangkok	Rattus tanezumi	189	1	0	2	0	0	1	2	0	0	1	0	0	0	10	0	0	0	0	1	0	1	0	0	1	1	0	0	1	0	0	0	8	0	0	3	0	2	1	0	3	0	0	0	0	0	0
	Bangkok	Rattus tanezumi	190	3	0	0	0	1	0	0	0	0	0	0	0	0	1	0	0	0	0	0	0	0	0	1	2	0	0	0	0	0	0	0	2	0	0	7	0	3	0	0	3	0	0	0	0	0	0
	Bangkok	Rattus tanezumi	191	4	0	0	0	0	0	1	0	0	0	0	0	0	0	0	0	0	0	1	0	0	0	0	0	111	0	0	0	0	0	0	0	0	0	0	0	54	0	0	1	0	0	0	0	0	0
	Bangkok	Tupaia belangeri	192	10	1	0	0	14	0	2	0	1	0	0	0	0	7	0	0	0	0	0	0	0	0	0	0	47	0	0	2	0	0	0	79	0	0	0	0	0	0	1	2	0	0	0	0	0	0
	Chiang Rai	Bandicota indica	172	1	2	0	0	0	3	6	0	0	2	1	0	0	14	0	0	0	0	3	0	1	0	1	39	9	0	0	3	0	0	0	15	0	0	0	0	12348	0	2	38	1	0	0	4	0	0
	Chiang Rai	Bandicota indica	173	3	1	1	0	1	3	115	0	2	1	0	0	0	23	0	0	0	2	5	0	1	1	0	45	9	0	1	3	0	0	0	18	0	0	6	0	13803	4	3	45	1	0	0	4	0	0
	Chiang Rai	Bandicota indica	174	0	1	0	1	0	1	103	0	1	1	1	0	0	11	0	0	0	0	3	0	0	0	0	31	9	0	0	0	0	0	0	10	0	0	1	0	29173	2	3	21	0	2	0	5	0	0
	Chiang Rai	Rattus exulans	6	6	2	0	0	1	0	2	0	1	3	1	0	0	7	0	0	0	0	2	0	1	0	1	1	10	0	0	0	0	0	0	1218	0	0	1	0	19	2	4	37	0	0	0	0	0	0
	Chiang Rai	Rattus tanezumi	211	7	6	1	0	1	12	7	0	0	0	4	0	0	2	0	0	0	4	3	1	2	0	1	6	14	1	0	0	0	0	1	31	0	0	5	2	8	2	0	48	5	0	0	3	0	0
	Kalasin	Bandicota indica	46	0	1	0	1	0	2	2	0	0	0	0	0	0	3	0	0	0	0	0	0	1	0	1	6	2	0	0	0	0	0	0	1	0	0	0	0	0	0	0	6	0	0	0	1	0	0
	Kalasin	Bandicota indica	47	2	0	0	0	1	1	6	0	0	0	0	0	0	0	0	0	0	0	0	0	0	0	0	2	2	0	0	0	0	0	0	3	0	0	0	0	0	1	0	0	0	0	0	0	0	0
	Kalasin	Bandicota indica	48	0	0	0	0	0	6	16	0	0	0	1	0	0	2	0	0	0	0	1	0	0	0	0	4	3	0	0	0	0	0	0	5	0	0	0	0	528	0	0	2	1	0	0	0	0	0
	Kalasin	Mus cervicolor	49	0	0	0	0	1	2	2	0	0	0	1	0	0	0	0	0	0	0	0	0	0	0	0	0	0	0	0	0	0	0	0	1	0	0	0	0	0	0	0	1	0	0	0	0	0	0
	Kalasin	Mus cervicolor	50	59	1	0	0	0	0	0	0	0	2	0	0	0	0	0	0	0	0	0	0	0	0	0	0	0	0	0	0	0	0	0	5	0	0	0	0	0	0	0	4	0	0	0	0	0	0
	Kalasin	Mus cervicolor	51	0	2	0	0	0	0	0	0	0	2	0	0	0	1	0	0	1	0	1	0	2	0	0	0	3	0	0	1	0	0	0	3	0	0	0	0	0	0	0	2	0	0	0	0	0	0
	Kalasin	Rattus argentiventer	52	4	2	1	0	0	1	0	0	0	0	0	0	0	0	0	0	0	1	1	0	0	0	1	0	1	0	0	0	0	0	0	1	0	0	1	0	0	0	2	47	1	0	0	0	0	0
	Kalasin	Rattus exulans	53	1	1	0	0	0	1	47	0	0	1	1	0	0	2	0	0	0	0	1	0	1	0	0	0	1	0	0	0	0	0	0	18	0	0	1	0	0	0	0	5	0	0	0	0	0	0
	Kalasin	Rattus exulans	54	0	0	0	0	0	0	151	0	1	0	0	0	0	5	0	0	0	0	0	0	0	0	0	2	2	0	0	0	0	0	0	3	0	0	0	0	3	1	0	9	0	0	0	0	0	0
	Kalasin	Rattus exulans	55	1	0	0	0	0	6299	204	0	0	0	0	0	0	0	0	0	0	0	0	0	0	0	0	0	1	0	0	0	0	0	0	22	0	0	0	0	0	0	0	4	0	0	0	1	0	0
	Kalasin	Rattus tanezumi	56	4	1	0	0	0	0	1	0	0	1	0	0	0	0	0	0	1	0	2	0	1	0	0	0	1	0	0	0	0	0	0	12	0	0	2	1	1	0	0	12	0	0	0	1	0	0
	Kalasin	Rattus tanezumi	57	0	0	0	0	0	0	0	0	0	0	0	0	0	0	0	0	0	0	0	0	0	0	0	0	1	0	0	0	0	0	0	0	0	0	0	0	0	0	0	1	0	0	0	0	0	0
	Kanchanaburi	Bandicota savilei	160	2	0	0	0	0	9	0	0	0	1	1	0	0	3	0	0	0	0	1	0	0	0	0	4	2	0	0	0	0	0	0	1	0	0	1	0	0	1	1	4	0	1	1	0	0	0
	Kanchanaburi	Bandicota savilei	161	67	0	2	0	0	11	5	1	0	1	2	0	0	14	0	0	0	0	1	0	0	0	2	24	4	0	1	1	0	0	0	7	0	0	4	0	0	3	11	32	0	0	0	1	0	0
	Kanchanaburi	Maxomys surifer	162	2	0	0	0	10	6	149	0	0	2	0	0	0	1	0	0	1	0	0	0	0	0	0	5	3	0	0	0	0	0	0	8	0	0	0	0	0	1	0	0	0	0	0	0	0	0
	Kanchanaburi	Maxomys surifer	163	3	2	0	0	12	3	79	0	1	1	2	0	0	0	0	0	0	1	1	0	0	0	0	2	11	0	0	0	0	0	0	1	0	0	1	0	0	2	0	8	0	0	0	2	0	0
	Kanchanaburi	Mus cervicolor	165	1	1	0	0	3	9	3	0	0	1	0	0	0	3	0	0	0	2	0	0	2	0	0	4	5	0	0	0	0	0	0	6	0	0	1	0	1	1	0	158	0	0	0	0	0	0
	Kanchanaburi	Mus cervicolor	166	0	0	1	0	0	6	2	0	0	3	0	0	0	0	0	0	0	0	1	0	0	0	1	0	3	0	1	0	0	0	0	0	0	0	3	0	0	1	0	10	0	0	0	1	0	0
	Kanchanaburi	Mus cookii	167	1	0	0	0	1	124	0	0	0	0	0	0	0	0	0	0	0	1	0	0	0	0	0	0	2	0	0	1	0	0	0	0	0	0	0	0	0	0	0	1	0	0	0	0	0	0
	Kanchanaburi	Mus cookii	168	0	0	1	0	0	6	0	0	0	0	1	0	0	2	0	0	0	1	0	0	0	0	0	0	3	0	1	1	0	0	0	5	0	0	1	0	2	1	0	7	0	0	0	1	0	0
	Kanchanaburi	Mus caroli	169	4	2	1	0	0	2	2	0	0	1	0	0	0	1	0	1	0	3	2	0	0	0	0	0	4	0	0	0	0	1	0	10	0	0	1	0	2	1	1	6	0	0	1	3	0	0
	Kanchanaburi	Rattus exulans	170	4	1	2	0	0	2	1187	0	0	2	2	0	0	12	0	0	0	1	2	0	0	1	1	2	2	0	0	3	0	0	0	31	0	0	3	0	4	2	0	16	0	0	0	2	0	0
	Kanchanaburi	Rattus exulans	171	6	2	0	0	0	0	50	0	0	3	2	0	0	16	0	0	0	0	0	0	1	1	0	1	2	0	0	0	0	0	0	7	0	0	3	0	5	0	0	22	1	0	0	4	0	0
	Kanchanaburi	Rattus tanezumi	4	3	3	4	0	0	2	3	1	0	5	1	0	0	10	0	1	0	1	3	0	0	0	2	1	7	0	0	3	0	0	0	27	0	0	1	1	0	0	2	24	0	1	0	0	0	0
	Kanchanaburi	Rattus tanezumi	5	5	0	2	0	0	3	1	0	0	1	0	0	0	2	0	1	1	0	0	0	0	0	0	0	485	0	1	1	0	0	0	55	0	0	0	2	0	2	1	26	0	0	0	0	0	0
	Loei	Bandicota indica	76	0	0	0	0	0	0	11	0	0	0	0	0	0	1	0	0	0	0	0	0	0	0	0	1	14	0	0	0	0	0	0	0	0	0	1	0	1	0	2	0	0	0	0	2	0	0
	Loei	Bandicota savilei	77	0	0	0	0	0	0	0	0	0	11	0	0	0	1	0	0	0	1	0	0	0	0	0	2	1	0	0	0	0	0	0	2	0	0	1	0	0	0	2	4	0	1	0	0	0	0
	Loei	Berylmys berdmorei	78	0	0	0	0	0	0	0	0	0	0	0	0	0	0	0	0	0	0	0	0	0	0	0	0	1	0	0	0	0	0	0	1	0	0	0	0	0	0	0	1	0	0	0	0	0	0
	Loei	Berylmys bowersi	79	1	0	0	0	0	0	0	0	0	0	0	0	0	0	0	0	0	0	0	0	0	0	0	0	0	0	0	0	0	0	0	0	0	0	0	0	0	0	0	0	0	0	0	0	0	0
	Loei	Maxomys surifer	80	0	0	0	0	1	0	0	0	0	0	0	0	0	1	0	0	0	0	0	0	0	0	0	0	0	0	0	0	0	0	0	3	0	0	0	0	0	1	0	0	0	0	0	0	0	0
	Loei	Maxomys surifer	81	2	1	0	0	5	0	3	0	0	0	1	0	0	0	0	0	0	0	1	0	0	1	0	1	9	0	0	0	0	0	0	4	0	0	1	0	0	1	18	8	0	0	0	2	0	0
	Loei	Maxomys surifer	82	5	0	0	0	1	0	0	0	0	0	0	0	0	0	0	0	0	0	1	0	0	0	1	1	0	0	0	0	0	0	0	1	0	0	0	0	0	1	0	3	0	0	0	0	0	0
	Loei	Maxomys surifer	83	1	0	0	0	2	1	1	0	0	0	0	0	0	0	0	0	0	0	0	0	1	0	0	0	2	0	0	0	0	0	0	3	0	0	1	0	0	1	0	1	0	0	0	0	0	0
	Loei	Mus caroli	84	1	0	0	0	0	0	0	0	0	0	0	0	0	0	0	0	0	0	0	0	0	0	0	0	0	2	0	0	0	0	0	0	0	0	0	0	0	0	0	0	0	0	0	0	0	0
	Loei	Mus caroli	85	2	0	0	0	0	1	0	0	2	2	0	0	0	0	0	0	0	0	0	0	1	0	0	0	2	0	0	0	0	0	0	2	0	0	2	0	0	0	0	5	0	0	0	1	0	0
	Loei	Mus caroli	86	2	0	0	0	0	2	0	0	0	0	0	0	0	0	0	0	0	2	0	0	0	0	0	0	0	0	0	0	0	0	0	0	0	0	0	0	0	0	0	2	0	0	0	0	0	0
	Loei	Mus cervicolor	87	0	0	0	0	0	0	0	0	0	0	0	0	0	0	0	0	0	0	0	0	0	0	0	0	0	0	0	0	0	0	0	0	0	0	0	0	0	0	0	0	0	0	0	0	0	0
	Loei	Mus cervicolor	88	2	0	0	0	0	0	0	0	0	0	0	0	0	0	0	0	0	0	0	0	0	0	0	0	0	0	0	0	0	0	0	0	0	0	0	0	0	0	0	0	0	0	0	0	0	0
	Loei	Mus cervicolor	89	6	0	4	0	0	0	0	0	2	1	0	0	0	0	0	0	0	0	0	0	0	0	0	0	0	0	0	0	0	0	0	0	0	0	0	0	0	0	0	2	0	0	0	0	0	0
	Loei	Mus cervicolor	90	0	0	0	0	0	1	0	0	0	0	0	0	0	0	0	0	0	0	0	0	0	0	0	0	0	0	0	0	0	0	0	0	0	0	0	0	0	0	0	1	0	0	0	1	0	0
	Loei	Mus cervicolor	91	4	1	1	0	4	0	1	0	1	2	1	0	0	1	0	0	1	0	2	0	2	0	0	0	3	0	1	1	0	1	0	4	0	0	3	0	0	1	0	9	0	0	0	1	0	0
	Loei	Mus cervicolor	92	2	1	0	0	0	2	4	0	0	3	1	0	0	3	0	0	0	2	1	0	0	0	1	2	1	0	0	3	0	1	0	8	0	0	7	0	1	1	0	8	0	0	0	0	0	0
	Loei	Mus cervicolor	93	0	0	0	0	0	0	0	0	0	0	0	0	0	0	0	0	0	0	0	0	0	0	0	0	0	0	0	0	0	0	0	0	0	0	0	0	0	0	0	0	0	0	0	0	0	0
	Loei	Mus cookii	94	3	0	0	0	0	0	0	0	0	0	0	0	0	0	0	0	0	0	0	0	0	0	0	0	0	0	0	0	0	0	0	1	0	0	0	0	8	0	0	0	0	0	0	0	0	0
	Loei	Mus cookii	95	4	0	0	0	0	2	0	0	0	0	0	0	0	0	0	0	0	0	0	0	0	0	0	0	0	0	0	0	0	0	0	0	0	0	0	0	0	0	0	0	0	0	0	0	0	0
	Loei	Mus cookii	96	0	0	0	0	1	0	0	0	0	2	1	0	0	1	0	0	0	1	0	0	0	0	0	2	0	1	2	0	0	0	0	0	0	0	0	0	0	0	0	3	0	0	0	0	0	0
	Loei	Mus cookii	97	1	0	0	0	0	0	0	0	0	0	0	0	0	0	0	0	0	0	0	0	0	0	0	0	0	0	0	0	0	0	0	2	0	0	0	0	1	0	0	0	0	0	0	0	0	0
	Loei	Mus cookii	98	3	3	1	0	1	3	0	0	1	2	3	0	0	4	0	0	0	0	2	0	1	0	0	1	4	0	1	3	0	1	0	16	0	0	4	0	5	2	0	140	0	0	0	2	1	0
	Loei	Mus cookii	99	3	0	0	0	0	2	2	0	1	0	1	0	0	0	0	0	0	2	0	0	0	0	0	0	1	0	0	0	0	0	0	9	0	0	2	0	0	1	1	4	0	0	0	1	0	0
	Loei	Mus cookii	100	0	0	1	0	0	0	0	0	0	0	0	0	0	1	0	1	0	1	0	0	2	0	0	0	6	0	0	0	0	0	0	1	0	0	0	0	1	0	0	5	0	0	0	0	0	0
	Loei	Niviventer fulvescens	101	22	0	0	0	0	0	0	0	0	0	0	0	0	0	0	0	0	0	0	0	0	0	0	0	1	0	0	0	0	0	0	0	0	0	0	0	1	0	0	4	0	0	0	0	0	0
	Loei	Niviventer fulvescens	102	40	1	0	0	0	0	0	0	0	0	0	0	0	0	0	0	0	0	0	0	0	0	0	0	1	2	0	0	0	0	0	2	0	0	0	0	0	0	0	0	0	0	0	0	0	0
	Loei	Niviventer fulvescens	103	33	0	0	0	0	0	0	0	0	1	0	0	0	0	0	0	0	0	1	0	0	0	0	1	10	0	0	1	0	0	0	4	0	0	1	0	3	0	0	8	0	0	0	0	0	0
	Loei	Rattus exulans	104	5	0	0	0	1	0	3	0	1	1	1	0	0	2	0	0	0	1	1	0	1	1	1	1	8	0	0	0	0	0	0	1	0	0	1	0	19	1	2	18	0	0	0	3	0	0
	Loei	Rattus exulans	105	2	1	0	0	0	2	1038	0	1	2	0	0	0	6	0	0	0	0	0	0	0	1	0	0	37	0	0	1	0	0	0	45	0	0	3	1	3	1	4	28	0	0	0	1	0	0
	Loei	Rattus exulans	106	5	1	0	0	0	2	713	0	1	2	0	0	0	6	0	0	0	0	1	0	2	0	1	0	3140	0	1	1	0	0	0	134	0	0	4	0	3	2	0	28	0	0	0	3	0	0
	Loei	Rattus exulans	107	0	2	0	0	0	0	1	0	0	1	1	0	0	4	0	0	0	0	2	0	1	0	0	0	4	0	0	0	0	0	0	6	0	0	2	0	2	1	6	15	0	0	0	0	0	0
	Loei	Rattus exulans	108	6	0	0	0	0	0	3	0	0	0	1	0	0	2	0	0	1	0	1	0	1	1	0	0	5	0	0	3	0	0	0	5	0	0	0	0	3	0	3	19	0	0	0	3	0	0
	Loei	Rattus exulans	109	2	1	0	0	6	0	6	0	1	0	3	0	0	5	0	0	0	2	2	0	0	0	1	4	2	0	1	2	0	0	0	11	0	0	1	0	2	0	0	8	0	0	0	1	0	0
	Loei	Rattus exulans	110	1	1	0	0	0	0	4	0	0	0	0	0	0	3	0	0	0	1	1	0	1	0	0	0	0	2	0	1	0	0	0	4	0	0	2	0	18	0	0	7	0	0	0	1	0	0
	Loei	Rattus exulans	111	8	0	0	0	0	0	2	0	0	0	1	0	0	5	0	0	0	1	1	0	1	0	0	1	4	0	1	0	0	0	0	7	0	0	1	0	2	0	0	6	0	0	0	1	0	0
	Loei	Rattus exulans	112	2	1	0	0	0	0	0	0	0	1	2	0	0	4	0	0	0	0	2	0	1	0	0	0	2	0	0	0	0	0	0	7	0	0	3	1	2	3	4	13	0	0	0	0	0	0
	Loei	Rattus exulans	113	2	0	1	0	0	0	0	0	0	0	0	0	1	0	0	0	0	1	1	0	0	0	0	0	0	0	0	1	0	0	0	5	0	0	0	0	1	0	1	16	0	0	0	0	0	0
	Loei	Rattus exulans	114	3	0	0	0	0	0	144	0	0	0	1	0	0	0	0	0	0	0	0	0	0	0	0	1	14	0	0	0	0	0	0	0	0	0	1	0	0	0	0	6	1	0	0	0	0	0
	Loei	Rattus losea	1	0	0	2	0	0	0	62	0	1	0	0	0	0	1	0	0	0	0	0	0	0	0	0	0	0	0	0	0	0	0	0	2	0	0	2	0	0	0	0	11	0	0	0	0	0	0
	Loei	Rattus losea	183	2	1	0	0	2	0	154	0	0	1	2	0	0	3	0	0	0	1	1	0	2	0	0	0	2	0	0	1	0	0	0	4	0	0	3	0	3	1	0	10	0	0	0	1	0	0
	Loei	Rattus tanezumi	116	0	0	0	0	0	0	0	0	0	0	0	0	0	0	0	0	0	0	0	0	0	0	0	1	0	0	0	0	0	0	0	2	0	0	0	0	24	0	0	1	0	0	0	0	0	0
	Loei	Rattus tanezumi	118	0	0	0	0	0	12	0	0	0	0	0	0	0	1	0	0	0	0	1	0	0	0	0	0	0	0	0	0	0	0	0	5	0	0	0	0	0	0	1	4	0	0	0	0	0	0
	Loei	Rattus tanezumi	115	4	0	0	0	0	0	0	0	0	0	1	0	0	0	0	0	1	0	0	0	0	0	0	0	1	0	0	0	0	0	0	3	0	0	0	0	0	0	0	3	0	0	0	0	0	0
	Nakhon Ratchasima	mus cervicolor	204	9	5	3	0	1	4	6	0	1	8	1	0	0	9	0	0	0	2	4	0	5	0	2	3	10	2	0	1	0	1	0	25	0	0	11	0	3	4	1	19	0	0	1	4	0	0
	Nan	Bandicota indica	119	2	1	1	0	0	4	1195	0	1	1	0	0	0	3	0	0	0	0	2	0	0	0	1	15	1	0	1	0	0	0	0	2	0	0	0	0	9911	1	0	6	0	1	0	0	0	0
	Nan	Bandicota indica	120	3	0	0	0	0	0	6	0	0	0	0	0	0	4	0	0	0	0	0	0	0	0	1	19	4	0	0	0	0	1	0	4	0	0	1	0	7614	1	2	19	0	1	0	1	0	0
	Nan	Bandicota indica	121	0	0	0	0	0	4	75	0	0	0	0	0	0	1	0	0	0	0	2	0	0	0	0	3	6	0	0	1	0	0	0	0	0	0	0	0	10368	1	1	4	0	0	0	1	0	0
	Nan	Bandicota indica	122	0	0	0	0	0	12	450	0	0	0	1	0	0	3	0	0	1	0	3	0	0	0	0	9	348	0	0	0	0	0	0	4	0	0	2	0	9941	0	0	4	0	0	0	0	0	0
	Nan	Berylmys berdmorei	227	0	0	0	0	0	0	0	0	0	0	0	0	0	0	0	0	0	0	0	0	0	0	0	0	0	0	0	0	0	0	0	0	0	0	0	0	0	0	0	0	0	0	0	0	0	0
	Nan	Berylmys bowersi	123	6	1	1	0	0	5	2	0	0	0	0	0	0	0	0	1	0	1	1	0	0	0	0	2	2	0	0	0	0	0	1	9	0	0	0	0	3	0	0	2	0	0	0	1	0	1
	Nan	Berylmys bowersi	124	1	1	0	0	0	9	1	0	0	0	1	0	0	1	0	0	0	0	0	0	0	0	0	0	3	0	0	0	0	0	0	3	0	0	0	0	4	0	0	0	0	0	0	0	0	0
	Nan	Berylmys bowersi	125	6	1	0	0	0	7	2	0	0	2	0	0	0	0	0	0	0	0	0	0	0	0	0	1	3	0	0	0	0	0	0	1	0	0	0	0	1	0	0	2	0	0	0	0	0	0
	Nan	Berylmys bowersi	126	1	0	0	0	0	6	0	0	0	0	0	0	0	0	0	0	0	0	0	0	0	0	0	0	0	1	0	0	0	0	0	0	0	0	0	0	5	0	0	0	0	0	0	0	0	0
	Nan	Maxomys surifer	127	7	1	0	0	7	4	0	0	0	0	0	0	0	0	0	0	0	0	0	0	1	0	0	5	3	0	0	0	0	0	0	5	0	0	1	0	1	1	0	1	0	1	1	0	0	0
	Nan	Maxomys surifer	128	0	0	0	0	1	44	0	0	0	0	2	0	0	0	0	0	0	0	1	0	0	0	0	0	4	0	0	0	0	0	0	7	0	0	0	0	2	0	0	2	0	0	0	0	0	0
	Nan	Maxomys surifer	129	3	1	0	0	1	19	3	0	0	0	0	0	0	1	0	0	0	1	2	0	2	0	1	2	8	0	0	0	0	0	0	4	0	0	0	1	3	2	0	5	0	0	0	0	0	0
	Nan	Maxomys surifer	130	1	0	0	0	1	11	1	0	0	2	2	0	0	0	0	0	0	2	0	0	0	0	0	2	4	0	0	0	0	0	0	3	0	0	0	0	1	0	0	3	0	0	0	0	0	0
	Nan	Mus caroli	2	2	2	0	0	0	1	0	0	0	2	0	0	0	1	0	0	0	3	1	0	0	0	0	0	5	0	0	0	0	0	0	7	0	1	4	0	1	0	0	8	0	0	0	0	0	0
	Nan	Mus cervicolor	131	0	0	0	0	0	12	30	0	4	2	1	0	2	0	0	0	0	1	1	0	2	0	0	1	1	0	0	0	0	0	0	28	0	0	3	0	0	3	0	4	0	0	0	1	0	0
	Nan	Mus cervicolor	132	5	1	0	0	0	2	2	0	0	0	0	0	0	0	0	0	0	0	0	0	0	0	0	0	3	0	1	0	0	0	0	108	0	0	0	0	42	1	0	0	0	0	0	0	0	1
	Nan	Mus cervicolor	133	1	0	0	0	0	9	9	0	0	0	0	0	0	0	0	0	0	0	0	0	0	0	0	0	0	2	0	0	0	0	0	3	0	0	0	0	2	0	0	0	0	0	0	0	0	0
	Nan	Mus cervicolor	134	2	0	0	0	0	6	0	0	0	0	0	0	0	2	0	0	0	0	1	0	1	0	0	5	2	0	0	0	0	0	0	5	0	0	2	0	0	0	0	1	0	1	0	1	0	0
	Nan	Mus cookii	135	1	0	0	0	1	11	1	0	0	2	0	0	0	0	0	0	0	1	1	0	1	0	0	0	2	0	0	1	1	0	0	12	0	0	3	0	4	4	0	5	0	1	0	0	0	0
	Nan	Mus cookii	136	2	1	0	0	2	7	0	0	1	1	2	0	0	1	0	0	1	0	3	0	1	0	0	0	8	0	0	0	0	0	0	18	0	0	3	0	1	4	0	18	1	0	0	0	0	0
	Nan	Mus cookii	137	2	0	2	0	0	30	2	0	0	0	1	0	0	0	0	0	0	0	1	0	0	0	0	0	3	0	1	0	0	0	0	18	0	0	2	0	3	0	0	3	0	0	0	0	1	0
	Nan	Mus pahari	138	4	0	0	0	0	10	11	0	0	0	0	0	0	0	0	0	0	0	0	0	0	0	0	0	0	0	0	0	0	0	0	2	0	0	0	0	0	0	0	0	0	0	0	0	0	0
	Nan	Niviventer fulvescens	139	7	0	0	0	0	3	8	0	1	0	0	0	0	0	0	0	0	0	0	0	0	0	0	0	0	0	0	0	0	0	0	118	0	0	0	0	0	0	0	0	0	0	0	0	0	0
	Nan	Niviventer fulvescens	140	62	0	0	0	2	17	17	1	0	1	2	0	0	0	0	1	0	1	0	0	2	0	0	4	3	0	2	2	0	0	0	104	0	0	2	0	3	0	3	15	0	0	0	2	0	0
	Nan	Rattus andamanensis	3	2	1	1	0	1	3	1	0	0	1	0	0	0	1	0	0	0	0	1	0	0	0	0	0	5	0	0	1	0	0	0	4	0	0	6	1	0	2	0	14	0	0	0	1	0	0
	Nan	Rattus exulans	142	2	0	1	0	0	55790	3	0	0	1	2	0	0	6	0	0	1	0	1	0	1	1	0	2	5	0	0	0	0	0	0	5	0	0	1	0	1	1	0	7	0	0	0	3	0	0
	Nan	Rattus exulans	143	1	1	0	0	1	35204	203	0	0	1	2	0	0	4	0	0	0	0	0	0	0	0	0	0	1	0	0	0	0	0	0	3	0	0	3	0	4	1	0	7	0	0	0	4	0	0
	Nan	Rattus exulans	144	3	0	0	0	1	9	2	0	0	0	2	0	0	7	0	0	0	0	0	0	1	0	0	0	5	0	1	0	0	0	0	11	0	0	1	0	3	2	1	16	0	0	0	2	0	0
	Nan	Rattus exulans	145	1	1	0	0	1	11	0	0	0	1	1	0	0	0	0	0	0	0	0	0	0	0	0	0	1	0	0	0	0	0	0	1	0	0	0	0	0	0	0	4	0	0	0	0	0	0
	Nan	Rattus exulans	146	0	0	0	0	1	8	1	0	1	0	0	0	0	6	0	0	0	0	0	0	0	0	1	2	8	0	0	1	0	0	0	11	0	0	1	0	0	0	1	20	0	1	0	1	0	0
	Nan	Rattus exulans	147	2	0	0	0	0	0	2	0	0	0	0	0	0	0	0	0	0	0	0	0	0	0	0	1	0	0	0	0	0	0	0	0	0	0	0	0	0	0	0	1	0	0	0	0	0	0
	Nan	Rattus exulans	148	3	2	0	0	0	10	246	0	0	0	0	0	0	3	0	0	0	0	0	0	1	0	1	2	4	0	0	0	0	0	0	1	0	0	0	0	1	1	0	12	0	0	0	1	0	0
	Nan	Rattus exulans	149	6	0	0	0	0	4	0	0	0	0	0	0	0	3	0	0	0	0	0	0	0	0	0	0	0	1	0	0	0	0	0	1	0	0	0	0	0	0	1	3	0	0	0	0	0	0
	Nan	Rattus exulans	150	3	1	0	0	0	4742	975	0	0	2	0	0	0	5	0	0	0	0	1	0	0	0	0	0	3	0	0	0	0	0	0	5	0	0	0	0	1	0	0	8	0	0	0	0	0	0
	Nan	Rattus exulans	151	3	1	0	0	1	5197	209	0	0	0	1	0	0	8	0	0	0	1	0	0	1	0	2	1	5	0	0	0	0	0	0	8	0	0	4	0	1	2	0	16	0	0	0	0	0	0
	Nan	Rattus exulans	152	4	0	1	0	0	29193	3	0	0	0	1	0	0	3	0	0	0	0	0	0	0	0	1	0	3	0	0	0	0	0	0	2	0	0	0	0	0	1	0	23	0	0	0	0	0	0
	Nan	Rattus exulans	153	3	2	0	0	2	12424	14	0	0	0	0	0	0	2	0	0	0	0	1	0	0	0	0	1	4	1	0	1	0	0	0	9	0	0	1	0	0	1	0	12	0	0	0	0	0	0
	Nan	Rattus exulans	154	5	0	0	0	1	9598	128	0	0	0	1	0	0	5	0	0	0	0	0	0	0	0	2	0	3	0	0	0	0	0	0	6	0	0	0	0	1	0	2	13	0	0	0	0	0	0
	Nan	Rattus tanezumi	155	2	0	0	0	1	5	2	0	1	2	0	0	0	2	0	0	0	0	0	0	0	0	1	0	1	0	0	1	0	0	0	4	0	0	0	2	1	1	0	9	0	0	0	0	0	0
	Nan	Rattus tanezumi	156	2	0	0	0	0	48	1	0	0	1	0	0	0	1	0	0	0	0	3	0	0	0	0	0	2	0	0	0	0	0	1	1	0	0	2	0	1	1	0	6	0	0	0	2	0	0
	Nan	Rattus tanezumi	157	5	1	0	0	0	6	1	0	0	0	0	0	0	1	0	0	1	0	1	0	0	0	0	3	6	0	0	0	0	0	0	27	0	0	1	0	0	2	1	14	0	0	0	2	0	0
	Nan	Rattus tanezumi	158	2	2	0	0	0	4	1	0	0	0	2	0	0	8	0	0	1	0	2	0	0	0	0	2	5	0	0	1	0	0	0	5	0	1	0	0	0	2	0	7	0	0	0	2	0	1
	Nan	Rattus tanezumi	159	2	1	1	0	2	4	3	0	0	0	1	0	0	2	0	0	0	0	0	0	2	0	0	1	50	0	0	1	0	0	0	13	0	0	3	0	1	1	0	29	0	0	0	1	0	0
	Nan	Tupaia belangeri	203	4	3	2	0	9	14	8	0	1	5	8	0	0	3	0	0	2	0	2	0	3	0	1	5	8	0	1	1	1	0	0	3027	0	0	6	0	2	2	1	44	0	0	0	8	0	0
	Phrae	Bandicota savilei	58	0	0	0	0	0	2	0	0	0	3	1	0	0	1	0	0	0	0	1	0	0	0	1	4	3	0	0	0	0	0	0	2	0	0	0	0	0	1	0	2	0	0	0	0	0	0
	Phrae	Bandicota savilei	59	2	0	0	0	0	2	1	0	0	2	3	0	0	1	0	0	0	0	0	0	0	1	0	4	3	0	0	0	0	0	0	0	0	0	1	0	0	0	3	3	1	1	0	0	0	0
	Phrae	Bandicota savilei	60	2	0	0	0	0	1	1	0	0	1	0	0	0	4	0	0	0	0	0	0	0	0	0	3	5	0	0	1	0	0	0	11	0	0	1	0	0	1	1	10	0	1	0	0	0	0
	Phrae	Bandicota savilei	61	2	0	2	0	0	0	0	0	1	0	0	0	0	3	0	0	0	0	0	0	0	0	0	6	15	0	0	0	0	0	0	1	0	0	0	0	0	0	0	2	0	0	0	0	0	0
	Phrae	Bandicota savilei	62	0	1	0	0	0	0	0	0	1	1	1	0	0	13	0	0	0	1	0	0	1	0	1	5	5	0	4	1	0	0	0	9	0	0	0	0	0	1	0	51	0	2	1	3	0	0
	Phrae	Bandicota savilei	63	0	0	2	0	1	1	2	1	0	5	4	0	0	9	0	1	0	1	1	0	1	0	1	18	10	0	0	1	0	1	0	5	0	0	2	0	0	0	3	13	0	0	1	3	0	0
	Phrae	Bandicota savilei	64	3	0	0	0	1	3	1	0	0	2	2	0	0	6	0	0	1	2	1	0	4	0	1	7	3	0	0	4	0	2	0	10	0	0	2	0	0	1	1	11	0	0	0	2	0	0
	Phrae	Bandicota savilei	65	1	1	0	0	0	1	2	0	0	2	2	0	0	6	0	0	0	0	1	0	1	0	2	8	3	0	0	0	0	0	0	18	0	1	3	0	0	0	0	9	0	0	0	2	0	0
	Phrae	Bandicota savilei	66	0	0	0	0	0	0	1	0	0	3	0	0	0	1	0	0	0	0	0	0	0	0	0	7	1	0	0	0	0	0	0	8	0	0	1	1	2	0	2	10	1	0	0	0	0	0
	Phrae	Leopoldamys-neilli	67	0	0	0	0	0	1	1	0	0	0	0	0	0	0	0	0	0	0	1	0	0	0	2	0	0	0	0	0	0	0	0	879	0	0	0	0	0	0	0	0	0	0	0	0	0	0
	Phrae	Mus cervicolor	68	0	0	0	0	0	1	1	0	0	0	2	0	0	0	0	0	0	0	0	0	0	0	0	0	1	0	0	0	0	0	0	0	0	0	3	0	0	0	0	0	0	0	0	0	0	0
	Phrae	Mus cookii	226	1	0	0	0	0	6	0	0	0	0	0	0	0	0	0	0	0	0	0	0	0	0	0	0	0	0	0	0	0	0	0	0	0	0	0	0	0	0	0	54	0	0	0	1	0	0
	Phrae	Rattus exulans	69	1	1	0	0	0	2	158	0	0	0	0	0	0	1	0	0	0	0	0	0	0	0	1	1	1	0	1	0	0	0	0	176	0	0	0	0	0	0	0	4	0	0	0	0	0	0
	Phrae	Rattus exulans	70	5	2	0	0	0	3	115	0	0	0	1	0	0	5	0	0	0	0	2	0	0	0	0	0	1	0	0	0	0	0	0	369	0	0	0	0	3	1	1	5	0	0	0	0	0	0
	Phrae	Rattus exulans	71	2	0	0	0	0	0	1218	0	0	0	1	0	0	1	0	0	0	0	1	0	0	0	0	1	2	0	0	0	0	0	0	162	0	0	0	0	0	1	0	3	0	0	0	0	0	0
	Phrae	Rattus exulans	72	2	0	0	0	0	0	29	0	1	0	0	0	0	0	0	0	0	0	0	0	0	0	0	0	1	0	0	0	0	0	0	1	0	0	0	0	0	0	0	1	0	0	0	1	0	0
	Phrae	Rattus exulans	73	4	2	0	0	1	0	1188	0	0	0	0	0	0	7	0	0	0	0	1	0	0	0	0	2	2	0	0	0	0	0	0	536	0	0	1	0	0	2	0	9	0	0	0	0	0	0
	Phrae	Rattus tanezumi	74	0	0	0	0	0	0	0	0	0	0	1	0	0	0	0	0	0	0	0	0	0	0	0	0	0	0	0	0	0	0	0	1	0	0	0	1	0	0	0	4	0	0	0	2	0	0
	Phrae	Rattus tanezumi	75	2	2	0	0	0	1	0	0	0	1	0	0	0	3	0	0	0	0	3	0	2	0	0	1	4	0	0	1	0	1	0	131	0	0	1	0	0	1	1	11	0	0	0	1	0	0
	Phrae	Rattus tanezumi	117	1	0	0	0	0	0	0	0	0	0	0	0	0	0	0	0	0	0	0	0	0	0	1	0	2	0	0	0	0	0	0	1	0	0	1	0	1	0	0	4	0	0	1	1	0	0
	Prachuap Khiri Khan	Bandicota indica	175	1	1	0	0	1	0	2	0	0	2	1	0	0	7	0	0	0	2	3	0	0	0	0	22	2	0	0	4	0	0	0	4	0	0	1	1	6	0	4	14	0	0	0	1	0	0
	Prachuap Khiri Khan	Bandicota indica	176	1	0	0	0	0	0	1	0	0	1	0	0	0	4	0	0	0	0	1	0	2	0	0	12	3	0	0	1	0	0	0	9	0	0	1	0	46	3	0	10	1	0	0	2	0	0
	Prachuap Khiri Khan	Bandicota indica	177	2	0	0	1	0	0	5	0	0	4	2	0	0	8	0	0	0	0	2	0	1	0	0	33	4	0	0	1	0	0	0	8	0	0	3	0	6	1	2	14	1	0	0	4	0	0
	Prachuap Khiri Khan	Mus caroli	178	0	1	0	0	0	0	2	0	0	4	1	0	0	3	0	0	0	0	1	0	0	0	0	0	7	0	0	0	0	0	0	26	0	1	1	0	2	0	0	29	0	1	0	3	0	0
	Prachuap Khiri Khan	Mus cervicolor	8	1	0	2	0	0	1	0	0	0	1	0	0	0	1	0	0	0	0	0	0	0	0	0	1	0	0	0	0	0	0	0	1	0	0	0	0	0	1	0	6	0	1	0	0	0	0
	Prachuap Khiri Khan	Rattus exulans	179	2	0	0	0	0	0	4138	0	1	2	1	0	1	10	0	0	0	1	0	0	0	0	0	2	4	0	0	1	0	0	0	1037	0	1	1	0	3	1	0	12	0	0	0	0	0	0
	Prachuap Khiri Khan	Rattus tanezumi	180	2	0	2	0	1	1	1	0	0	1	1	0	0	4	0	0	0	0	0	0	0	0	0	0	1	1	2	0	0	0	0	11	0	0	1	1	3	1	1	17	0	0	0	2	0	0
	Prachuap Khiri Khan	Rattus tanezumi	181	3	2	1	0	0	0	2	0	0	2	0	0	0	4	0	1	1	0	2	0	1	0	0	1	5	0	0	0	0	0	0	114	0	0	0	0	18	0	0	16	0	0	0	2	0	0
	Prachuap Khiri-Khan	Maxomys surifer	200	5	1	0	0	0	90	7	0	0	3	2	0	0	0	0	0	3	0	4	0	0	0	0	0	1	0	0	0	0	0	0	241	0	0	3	0	0	0	0	6	0	0	0	1	0	0
	Prachuap Khiri Khan	Rattus norvegicus	202	7	1	3	0	0	4	6	0	2	1	1	0	0	0	0	0	0	0	1	0	2	0	1	0	6	0	0	0	0	1	0	39	0	0	0	0	1	4	1	30	2	0	0	2	0	0
	Songkhla	Bandicota indica	182	0	0	0	0	2	0	329	0	1	0	0	0	0	5	0	0	0	0	1	0	0	0	1	6	3	0	0	2	0	0	0	4	0	0	7	0	3	0	2	7	2	0	0	3	0	0
	Songkhla	Maxomys surifer	9	3	0	0	0	1	2	24	0	1	3	2	0	1	0	0	0	0	1	1	0	1	0	0	5	18	0	0	5	0	1	0	1287	1	0	0	0	0	2	0	14	0	0	0	2	0	0
	Songkhla	Rattus tanezumi	184	1	0	3	0	0	0	0	0	1	1	1	0	0	2	0	1	0	0	2	0	1	0	0	0	6	0	0	0	0	0	0	16	0	0	0	1	6	1	1	26	0	0	0	0	0	0
	Songkhla	Rattus tanezumi	185	6	0	3	0	0	0	0	0	0	0	0	0	0	3	0	0	0	2	1	0	1	0	0	5	2	0	0	0	0	0	0	9	0	0	0	2	3	2	0	14	0	1	1	1	0	0
	Tak	Bandicota indica	7	2	1	0	0	0	0	1	0	0	0	0	0	0	1	0	0	0	1	1	0	0	0	0	4	7	0	1	2	0	0	0	44	0	0	0	0	0	1	0	6	1	0	0	1	0	0
	Tak	Leopoldamys edwardsi	196	11	0	0	0	1	11	3	0	0	0	0	0	0	2	0	1	0	2	0	0	1	0	1	2	5	0	0	1	0	0	0	6	0	0	3	0	0	0	0	13	0	1	0	1	0	0
	Tak	Rattus losea, Rattus nitidus, Rattus exulans, Rattus norvegicus, Rattus argentiventer	201	6	4	3	0	0	16848	1720	0	1	7	2	0	0	2	0	0	0	3	4	0	2	0	2	1	7	0	0	2	0	0	0	9	0	0	4	1	2	7	2	27	1	0	0	1	0	0
	Tak	Rattus tanezumi	212	1	1	1	1	0	21	6	0	0	0	2	0	0	0	0	0	0	0	5	0	0	0	1	0	8	0	0	0	0	0	0	38	0	0	4	1	0	0	1	27	0	0	0	2	0	0
	Udon Thani	Bandicota indica, Bandicota savilei	194	6	2	1	0	2	3	4	0	0	1	0	0	0	22	0	0	0	1	1	0	0	0	2	45	4	0	2	1	0	0	0	15	0	0	3	0	3	6	4	36	2	0	0	1	0	0
	Udon Thani	Berylmys berdmorei	195	9	8	0	0	1	9	8	0	0	5	1	0	0	3	0	0	0	0	0	0	1	0	2	2	9	0	0	2	0	0	0	14	0	0	6	1	3	1	0	14	1	0	0	3	0	0
	Udon Thani	Menetes berdmorei	199	17	2	0	0	2	21	13	0	0	1	3	0	0	0	0	0	2	0	2	0	1	0	0	2	6	0	0	0	0	0	0	13	0	0	2	0	2	0	1	24	0	0	0	0	0	0
	Udon Thani	Maxomys surifer	220	2	0	0	0	0	0	1	0	0	0	0	0	1	1	0	0	0	0	0	0	0	0	0	0	0	0	0	0	0	0	0	0	0	0	0	0	0	1	0	3	0	0	0	0	0	0
	Udon Thani	Mus caroli	197	2	2	0	0	2	1	6	0	0	1	0	0	1	3	0	1	0	2	5	0	0	0	0	2	11	0	0	3	0	2	0	90	0	0	4	0	1	2	0	16	0	2	0	4	0	0
	Udon Thani	Rattus exulans	45	0	2	0	0	1	1	3	0	0	1	1	0	0	2	0	0	0	0	0	0	0	0	0	1	1	0	0	1	0	0	0	6	0	0	1	0	0	0	0	9	0	0	0	1	0	0
		Total		1291	160	79	4	157	219001	43530	6	57	217	161	1	9	674	2	14	28	95	184	2	119	12	70	655	5172	20	35	112	2	17	3	23831	2	6	328	34	94154	193	273	2871	31	28	9	239	2	4
[truncated: 60 more columns]

## Sheet: Table S3
Table S3. Overview of sequence reads from mammal related viral families and unclassified RNA viruses.
location	location	species	Pool code for NGS	DNA Viruses								RNA Viruses																							total viruses
Country	Province			Anelloviridae	Herpesviridae	Adenoviridae	Papillomaviridae	Parvoviridae	Polyomaviridae	Hepadnaviridae	Circoviridae	Arenaviridae	Arteriviridae	Astroviridae	Coronaviridae	Flaviviridae	Hantaviridae	Hepeviridae	Paramyxoviridae	Phenuiviridae	Picornaviridae	Rhabdoviridae	unclassified_RNA_viruses	Reoviridae	Orthomyxoviridae	Peribunyaviridae	Caliciviridae	Togaviridae	Totiviridae	Nairoviridae	Bornaviridae	Pneumoviridae	Filoviridae	Birnaviridae
Cambodia	Mondolkiri	Bandicota savilei	21	2	7	0	2	0	0	0	0	0	0	0	1	7	0	0	1	0	5	0	5	1	0	0	0	0	0	0	0	1	0	0	0
	Mondolkiri	Bandicota savilei	22	0	4	2	3	0	0	1	1	0	1	0	2	6	1	0	0	0	9	2	3	2	2	1	0	1	0	0	1	0	0	0	21
	Mondolkiri	Bandicota savilei	23	0	16	0	5	2	0	1	4	1	6	0	8	6	0	3	2	3	7	1	8	3	1	5	0	0	0	2	0	1	0	0	31
	Mondolkiri	Bandicota savilei	24	1	13	1	0	36	0	1	0	1	1859	2	5	7	0	0	0	1	9	2	8	6	0	1	0	0	0	1	0	0	0	0	57
	Mondolkiri	Bandicota savilei	25	0	5	0	1	2	0	0	0	0	104	0	1	4	0	0	0	0	2	1	1	1	0	1	0	0	0	0	0	0	0	0	1902
	Mondolkiri	Maxomys surifer	221	0	1	2	0	0	0	0	0	2	0	0	0	0	0	0	0	0	0	0	0	0	0	0	0	0	0	0	0	0	0	0	115
	Mondolkiri	Maxomys surifer	222	0	0	0	0	0	0	0	0	1	0	0	0	0	0	0	0	0	0	0	0	0	0	0	0	0	0	0	0	0	0	0	2
	Mondolkiri	Niviventer fulvescens	223	0	2	0	0	3	0	0	0	2	17	1	0	15	0	0	0	0	0	0	1	0	0	0	0	0	0	0	0	0	0	0	1
	Mondolkiri	Rattus exulans	26	0	17	1	1	2	0	1	0	1	130	0	2	365	1	0	1	0	15	1	15	4	3	2	1	0	0	0	0	0	0	0	36
	Mondolkiri	Rattus exulans	27	2	11	3	0	3	1	0	1	1	1738	2	7	356	0	0	1	3	20	2	16	3	3	6	3	1	1	0	0	0	0	0	541
	Mondolkiri	Rattus exulans	28	2	37	4	3	2	2	1	2	1	1819	3	4	490	0	1	34	0	22	0	11	3	6	6	0	3	0	0	0	0	0	0	2163
	Mondolkiri	Rattus exulans	29	1	26	0	2	3	0	4	0	4	2388	2	7	1175	1	0	3	0	11	1	22	2	8	3	1	0	0	0	1	0	0	0	2403
	Mondolkiri	Rattus tanezumi	213	0	3	4	0	0	0	0	0	0	0	0	0	0	0	0	8	0	0	0	2	0	1	0	0	0	0	0	0	0	0	0	3629
	Mondolkiri	Rattus tanezumi	214	0	29	6	0	0	0	0	0	2	0	2	1	1	0	0	1	0	0	0	19	0	0	0	0	0	0	0	0	0	0	0	11
	Pursat	Rattus exulans	30	0	2	3	0	0	0	0	0	0	2	0	0	9	0	8	0	0	1	0	0	0	0	0	0	0	0	0	0	0	0	0	26
	Pursat	Rattus norvegicus	31	1	14	1	0	0	3	0	0	0	4	0	1	2	0	0	0	0	4	0	15	0	1	1	0	0	0	0	0	0	0	0	20
	Pursat	Rattus tanezumi	32	0	7	1	0	0	0	0	0	0	4	0	1	3	0	0	0	0	2	0	1	0	2	0	1	0	0	0	0	0	0	0	28
	Sihanouk	Berylmys berdmorei	20	0	3	0	0	0	1	0	0	0	0	0	3	6	0	0	1	0	3	1	2	1	1	0	0	0	0	1	0	0	0	0	14
	Sihanouk	Maxomys surifer	15	0	0	0	0	0	0	1	0	0	1	1	5	2	0	0	1	0	0	0	0	3	0	0	0	0	1	0	0	0	0	0	19
	Sihanouk	Maxomys surifer	16	0	2	0	0	0	0	1	0	0	0	0	1	1	0	1	1	0	0	0	0	1	0	0	0	0	0	0	0	0	0	0	14
	Sihanouk	Maxomys surifer	17	0	5	4	1	1	0	0	0	1	1	1	12	11	0	0	1	0	7	2	7	2	4	2	0	0	1	1	0	0	0	0	5
	Sihanouk	Maxomys surifer	18	1	3	1	1	0	0	0	0	1	0	0	2	4	0	0	0	1	3	0	4	4	1	0	0	0	0	1	0	0	0	0	53
	Sihanouk	Maxomys surifer	19	0	2	1	1	0	0	0	0	1	0	0	0	1	1	0	0	0	0	0	2	1	0	0	0	1	0	0	0	0	0	0	21
	Sihanouk	Rattus argentiventer	141	0	1	0	0	0	0	0	0	15	1	0	1	0	4	0	0	0	0	0	1	0	0	0	0	0	0	0	0	0	0	0	7
	Sihanouk	Rattus argentiventer	164	0	0	0	0	0	0	0	0	6	0	0	0	0	0	0	0	0	0	0	0	0	0	0	0	0	0	0	0	0	0	0	22
	Sihanouk	Rattus argentiventer	233	0	0	0	0	0	0	0	0	0	0	0	0	0	0	0	0	0	0	0	1	1	0	0	0	0	0	0	0	0	0	0	6
	Sihanouk	Rattus exulans	205	4	73	2	11	4	0	5	2	26	2544	6	12	2087	3	7	11	5	40	44	34	6	9	9	4	1	1	2	0	0	0	0	2
	Sihanouk	Rattus exulans	206	1	57	3	8	3	0	5	1	19	793	3	17	84	0	2	7	1	25	40	11	6	14	9	4	1	0	0	0	0	1	1	4851
	Sihanouk	Rattus exulans	207	5	71	8	5	7	4	6	1	2834	3662	6	12	103	2	60	14	5	35	33	40	12	17	20	4	1	1	3	0	0	0	1	1038
	Sihanouk	Rattus exulans	208	1	51	6	9	6	2	1	0	126	1077	1	3	235	0	4	5	1	16	33	136	9	7	9	2	1	1	0	0	0	0	0	6865
	Sihanouk	Rattus exulans	209	3	46	5	2	5	0	7	0	23328	3287	7	12	3294	0	27	2	2	18	31	28	6	5	6	0	0	0	0	1	0	1	0	1666
	Sihanouk	Rattus exulans	210	1	41	1	3	5	0	4	1	13710	4287	2	10	239	1	0	6	1	11	29	13	3	3	8	1	1	0	1	1	0	0	1	30055
	Sihanouk	Rattus norvegicus	231	0	0	0	0	0	0	0	0	2004	0	0	0	0	0	0	3	0	2	0	0	1	0	0	0	0	0	0	0	0	0	0	18328
	Sihanouk	Rattus norvegicus	232	0	25	82	0	0	0	0	0	782	0	0	0	1	0	0	0	0	0	0	0	0	0	0	0	0	0	0	0	0	0	0	2010
	Sihanouk	Rattus tanezumi	10	0	17	2	0	2	0	0	0	2	1	0	2	4	0	0	18	2	10	1	6	3	3	0	0	0	0	0	0	0	0	0	783
	Sihanouk	Rattus tanezumi	11	0	15	4	1	0	1	3	1	0	1	0	2	11	0	0	2	0	6	2	10	2	2	1	0	0	0	1	0	0	0	0	52
	Sihanouk	Rattus tanezumi	12	0	20	2	0	1	9	2	0	3	1	1	2	9	0	1	0	2	9	2	9	4	2	1	2	1	1	1	0	0	0	0	40
	Sihanouk	Rattus tanezumi	13	0	19	1	0	0	0	1	0	0	0	0	3	18	2	1	1	1	4	0	2	1	1	1	0	0	0	0	0	0	0	0	51
	Sihanouk	Rattus tanezumi	14	1	55	10	4	7	29	3	1	3	6	1	12	49	2	0	3	5	34	1	29	7	9	4	2	1	3	1	1	0	0	0	35
	Sihanouk	Suncus murinus	228	0	17	7	3	3	0	2	0	2	2	0	10	19	1	0	6	1	1	2	31	6	0	1	3	1	0	2	0	0	0	0	173
	Sihanouk	Suncus murinus	229	0	4	2	1	1	0	0	1	2	1	0	2	6	0	0	2	0	0	0	3	0	0	1	1	0	0	0	0	0	0	0	88
	Sihanouk	Suncus murinus	230	0	10	2	3	1	0	0	0	3	2	3	5	69	2	0	0	4	1	3	9	5	1	2	1	0	0	0	0	0	0	0	18
Lao PDR	Champasak	Bandicota savilei	224	0	0	0	0	0	0	0	0	0	0	0	17	0	1	0	0	1	0	0	1	1	0	2	0	0	0	0	0	0	0	0	110
	Champasak	Rattus exulans	33	0	24	0	0	0	0	3	0	3	1029	0	10	2418	1	2	1	2	8	2	11	2	1	4	1	0	1	0	0	0	0	0	23
	Champasak	Rattus exulans	34	0	4	0	0	1	0	0	0	0	117	2	1	6	0	0	18	1	3	1	7	4	1	0	0	0	0	0	0	0	0	0	3496
	Champasak	Rattus exulans	35	0	7	0	1	2	0	1	0	1	204	0	5	751	0	3	0	0	4	1	19	1	1	3	1	0	0	0	0	0	0	0	161
	Champasak	Rattus exulans	36	1	19	4	1	3	0	3	1	3	1476	1	3	669	2	0	1	1	7	0	27	2	4	1	1	0	0	0	0	0	0	0	994
	Champasak	Rattus tanezumi	37	1	10	4	0	0	1	0	0	0	0	1	180	4	0	0	2	6	2	2	17	7	1	0	2	0	0	2	0	0	0	0	2198
	Luang Prabang	Bandicota indica	225	0	0	1	1	0	0	0	0	0	5	0	0	0	0	0	0	0	1	0	2	0	0	0	0	0	0	0	0	0	0	0	226
	Luang Prabang	Cannomys badius	38	0	0	0	1	0	0	0	0	0	0	0	0	1	2	0	0	0	2	1	0	3	0	0	0	0	0	0	0	0	0	0	8
	Luang Prabang	Leopoldamys neilli	39	1	5	2	0	0	1	0	0	0	0	0	5	2	0	0	1	1	6	2	12	1	4	1	1	0	0	0	0	0	0	0	9
	Luang Prabang	Rattus andamanensis	40	2	22	3	0	0	0	1	0	1	0	1	3	8	1	0	12	0	13	0	88	2	0	1	1	0	0	0	0	0	0	0	36
	Luang Prabang	Rattus tanezumi	215	0	3	45	0	0	0	0	0	2	0	0	0	0	0	0	0	0	1	17	120	1	0	1	0	0	0	0	0	0	0	0	131
	Luang Prabang	Rattus tanezumi	216	0	0	0	0	0	0	0	0	1	0	0	0	26	0	0	0	0	47	4	80	0	0	0	0	0	0	0	0	0	0	0	142
	Luang Prabang	Rattus tanezumi	217	0	1	0	0	1	0	0	0	1	0	0	0	2	0	0	0	2	0	1	4	3	0	0	0	0	0	0	0	0	0	0	158
	Luang Prabang	Rattus tanezumi	218	0	1	1	0	0	0	0	0	1	1	0	0	0	0	0	0	41	0	0	39	0	0	0	0	0	0	0	0	0	0	0	13
	Vientiane	Bandicota indica	41	0	3	0	0	1	0	0	1	0	18	1	1	16	2	0	0	3	4	0	2	0	8	3	1	0	0	0	0	0	0	0	82
	Vientiane	Mus caroli	42	0	2	0	0	0	2	0	0	0	0	0	0	277	0	0	0	1	1	0	23	0	0	0	0	0	0	0	0	0	0	0	59
	Vientiane	Niviventer fulvescens	193	0	0	362	0	0	1	0	0	3	5	0	0	4	0	0	0	0	1	2	22	6	0	0	0	0	0	0	0	0	0	0	302
	Vientiane	Rattus exulans	219	0	0	1	0	0	0	0	0	0	0	0	1	0	0	0	0	0	0	0	9	1	0	0	0	0	0	0	0	0	0	0	43
	Vientiane	Rattus losea	43	1	10	3	0	1	1	0	0	0	1	2	3	5	0	26	0	2	12	2	16	1	0	1	2	2	2	3	0	0	1	0	11
	Vientiane	Rattus tanezumi	44	0	17	1	2	5	3	2	0	0	3	0	6	10	0	0	0	49	9	3	6	7	6	0	1	0	1	3	1	0	0	0	81
Thailand	Bangkok	Rattus exulans	186	0	17	4	3	5	1	2	1	4	3	1	7	10	11	7	0	1	12	7	9	3	8	5	0	0	1	0	0	0	0	0	105
	Bangkok	Rattus tanezumi	187	1	6	6	1	2	0	0	0	2	1	0	1	1	4	0	1	5	1	2	8	0	1	1	0	0	0	0	0	0	0	0	89
	Bangkok	Rattus tanezumi	188	0	1	0	0	0	0	0	0	2	4	1	2	10	6	0	4	2	5	3	16	0	0	0	2	0	0	0	1	1	0	0	28
	Bangkok	Rattus tanezumi	189	0	3	1	1	1	0	1	0	1	2	1	1	8	2	0	0	512	2	35	43	2	1	4	1	2	1	0	0	0	0	0	59
	Bangkok	Rattus tanezumi	190	1	3	3	0	1	0	0	1	0	0	0	0	2	3	0	25	836	4	275	327	1	1	5	0	0	0	0	0	0	0	0	618
	Bangkok	Rattus tanezumi	191	0	1	4	0	0	0	0	0	0	1	0	111	0	54	0	0	30	2	0	36	0	0	0	1	0	0	0	0	0	0	0	1479
	Bangkok	Tupaia belangeri	192	14	2	10	0	52	0	0	0	0	2	0	47	79	0	1	7	6	0	0	1	1	0	0	0	1	0	0	0	6	0	0	235
	Chiang Rai	Bandicota indica	172	0	38	1	4	2	2	0	1	3	6	2	9	15	12348	2	1	3	21	3	20	8	10	8	3	3	1	3	0	0	0	0	151
	Chiang Rai	Bandicota indica	173	1	45	3	7	3	19	4	0	3	115	1	9	18	13803	3	3	2	82	7	27	8	12	9	5	2	0	3	0	0	0	0	12469
	Chiang Rai	Bandicota indica	174	0	21	0	2	1	7	2	0	1	103	1	9	10	29173	3	0	8	13	3	13	5	5	4	3	0	1	2	0	0	0	0	14112
	Chiang Rai	Rattus exulans	6	1	37	6	4	0	1	2	1	0	2	3	10	1218	19	4	2	0	11	0	17	3	3	1	2	0	0	1	0	0	0	0	29357
	Chiang Rai	Rattus tanezumi	211	1	48	7	3	3	2	2	1	12	7	0	14	31	8	0	5	218	10	13	41	9	15	4	3	0	0	3	0	1	0	0	1296
	Kalasin	Bandicota indica	46	0	6	0	1	0	1	0	1	2	2	0	2	1	0	0	0	0	0	0	1	2	3	2	0	0	0	2	0	0	0	0	394
	Kalasin	Bandicota indica	47	1	0	2	0	2	0	1	0	1	6	0	2	3	0	0	0	0	0	0	3	1	1	0	0	0	0	0	0	0	0	0	17
	Kalasin	Bandicota indica	48	0	2	0	0	0	0	0	0	6	16	0	3	5	528	0	0	0	5	0	1	0	2	0	1	0	0	0	0	0	0	0	17
	Kalasin	Mus cervicolor	49	1	1	0	0	1	0	0	0	2	2	0	0	1	0	0	1	0	0	0	0	2	0	0	0	0	0	0	0	0	0	0	567
	Kalasin	Mus cervicolor	50	0	4	59	0	0	0	0	0	0	0	2	0	5	0	0	0	0	0	0	1	0	0	0	0	0	0	0	0	0	0	0	8
	Kalasin	Mus cervicolor	51	0	2	0	1	0	1	0	0	0	0	2	3	3	0	0	2	0	3	1	10	9	0	2	1	1	0	0	1	0	0	0	8
	Kalasin	Rattus argentiventer	52	0	47	4	0	1	1	0	1	1	0	0	1	1	0	2	0	2	4	2	4	4	1	1	1	1	0	0	0	0	0	0	38
	Kalasin	Rattus exulans	53	0	5	1	2	0	1	0	0	1	47	1	1	18	0	0	0	0	1	1	1	5	0	2	1	0	0	0	0	0	0	0	25
	Kalasin	Rattus exulans	54	0	9	0	1	2	0	1	0	0	151	0	2	3	3	0	1	0	3	0	22	0	1	0	0	0	0	0	0	0	0	0	79
	Kalasin	Rattus exulans	55	0	4	1	0	0	0	0	0	6299	204	0	1	22	0	0	0	0	0	1	1	0	0	2	0	0	0	0	0	0	0	0	186
	Kalasin	Rattus tanezumi	56	0	12	4	1	2	4	0	0	0	1	1	1	12	1	0	2	1	7	0	8	2	2	1	2	1	0	0	1	0	0	0	6530
	Kalasin	Rattus tanezumi	57	0	1	0	0	0	0	0	0	0	0	0	1	0	0	0	0	2	1	0	0	0	0	0	0	0	0	0	0	0	0	0	43
	Kanchanaburi	Bandicota savilei	160	0	4	2	1	0	0	1	0	9	0	1	2	1	0	1	0	0	5	0	2	2	0	0	1	1	0	0	0	0	0	0	4
	Kanchanaburi	Bandicota savilei	161	0	32	67	0	0	0	3	2	11	5	1	4	7	0	11	2	4	12	1	2	7	2	3	1	0	0	0	0	1	0	0	25
	Kanchanaburi	Maxomys surifer	162	10	0	2	1	0	1	1	0	6	149	2	3	8	0	0	0	2	1	1	5	0	3	1	0	0	0	0	1	0	0	0	74
	Kanchanaburi	Maxomys surifer	163	12	8	3	0	0	0	2	0	3	79	1	11	1	0	0	1	0	6	1	9	1	2	0	1	1	0	0	0	0	0	0	182
	Kanchanaburi	Mus cervicolor	165	3	158	1	0	0	3	1	0	9	3	1	5	6	1	0	0	1	4	0	7	2	4	1	0	1	0	1	0	0	0	0	117
	Kanchanaburi	Mus cervicolor	166	0	10	0	0	0	0	1	1	6	2	3	3	0	0	0	0	0	3	0	2	0	1	1	1	0	0	0	0	0	0	0	46
	Kanchanaburi	Mus cookii	167	1	1	1	0	0	0	0	0	124	0	0	2	0	0	0	0	2	1	2	2	0	0	1	0	0	0	0	0	0	0	0	22
	Kanchanaburi	Mus cookii	168	0	7	0	1	1	0	1	0	6	0	0	3	5	2	0	0	0	1	1	4	4	1	0	0	0	1	0	0	0	0	0	134
	Kanchanaburi	Mus caroli	169	0	6	4	2	0	1	1	0	2	2	1	4	10	2	1	2	2	7	1	19	3	7	1	2	1	1	0	0	1	1	1	28
	Kanchanaburi	Rattus exulans	170	0	16	4	2	6	0	2	1	2	1187	2	2	31	4	0	13	1	17	1	15	6	5	1	2	0	1	0	0	0	0	0	71
	Kanchanaburi	Rattus exulans	171	0	22	6	0	3	0	0	0	0	50	3	2	7	5	0	2	1	12	1	14	2	8	1	0	0	0	1	0	0	0	0	1290
	Kanchanaburi	Rattus tanezumi	4	0	24	3	3	2	4	0	2	2	3	5	7	27	0	2	5	4	9	4	16	6	7	4	3	2	0	0	0	0	0	1	109
	Kanchanaburi	Rattus tanezumi	5	0	26	5	5	2	8	2	0	3	1	1	485	55	0	1	4	6	13	1	34	3	3	3	0	0	0	0	1	0	0	1	107
	Loei	Bandicota indica	76	0	0	0	0	0	0	0	0	0	11	0	14	0	1	2	0	5	1	0	2	0	0	1	0	1	0	0	0	0	0	0	615
	Loei	Bandicota savilei	77	0	4	0	0	0	0	0	0	0	0	11	1	2	0	2	0	49	0	1	5	1	1	0	0	0	0	0	0	0	0	0	38
	Loei	Berylmys berdmorei	78	0	1	0	0	0	0	0	0	0	0	0	1	1	0	0	0	0	0	0	2	1	0	0	0	0	0	0	0	0	0	0	73
	Loei	Berylmys bowersi	79	0	0	1	0	0	0	0	0	0	0	0	0	0	0	0	133	0	0	0	6	2	0	0	0	0	0	0	0	0	0	0	5
	Loei	Maxomys surifer	80	1	0	0	0	0	0	1	0	0	0	0	0	3	0	0	464	0	0	0	3	0	1	0	0	0	0	0	0	0	0	0	141
	Loei	Maxomys surifer	81	5	8	2	0	0	1	1	0	0	3	0	9	4	0	18	0	2	10	0	14	6	1	0	1	1	0	0	0	0	0	0	471
	Loei	Maxomys surifer	82	1	3	5	0	0	0	1	1	0	0	0	0	1	0	0	0	0	0	0	14	0	0	0	1	0	0	0	0	0	0	0	69
	Loei	Maxomys surifer	83	2	1	1	0	0	0	1	0	1	1	0	2	3	0	0	0	1	5	1	5	1	0	0	0	0	1	0	0	0	0	0	16
	Loei	Mus caroli	84	0	0	1	0	0	0	0	0	0	0	0	0	0	0	0	0	0	1	0	20	0	0	0	0	0	0	0	0	0	0	0	21
	Loei	Mus caroli	85	0	5	2	2	1	0	0	0	1	0	2	2	2	0	0	12	9	1	2	29	6	2	0	0	0	0	1	0	0	0	0	21
	Loei	Mus caroli	86	0	2	2	1	1	0	0	0	2	0	0	0	0	0	0	1	0	1	0	4	1	0	4	0	1	0	0	0	0	0	0	69
	Loei	Mus cervicolor	87	0	0	0	0	0	0	0	0	0	0	0	0	0	0	0	0	0	0	0	2	2	0	0	0	0	0	0	0	0	0	0	14
	Loei	Mus cervicolor	88	0	0	2	0	0	0	0	0	0	0	0	0	0	0	0	0	0	0	1	22	2	0	0	0	0	0	0	0	0	0	0	4
	Loei	Mus cervicolor	89	0	2	6	0	0	0	0	0	0	0	1	0	0	0	0	6	0	1	0	24	2	0	0	0	0	0	0	0	0	0	0	25
	Loei	Mus cervicolor	90	0	1	0	0	0	0	0	0	1	0	0	0	0	0	0	0	0	0	0	0	0	0	0	0	0	0	0	0	0	0	0	34
	Loei	Mus cervicolor	91	4	9	4	2	0	1	1	0	0	1	2	3	4	0	0	0	2	5	1	8	2	2	2	2	1	1	0	1	0	1	0	1
	Loei	Mus cervicolor	92	0	8	2	1	1	2	1	1	2	4	3	1	8	1	0	3	1	5	3	15	9	1	1	1	0	0	1	0	0	1	0	38
	Loei	Mus cervicolor	93	0	0	0	0	0	1	0	0	0	0	0	0	0	0	0	1	0	0	0	31	5	0	0	0	0	0	0	0	0	0	0	60
	Loei	Mus cookii	94	0	0	3	0	0	0	0	0	0	0	0	0	1	8	0	0	0	0	0	27	0	1	0	0	0	0	0	0	0	0	0	37
	Loei	Mus cookii	95	0	0	4	0	0	0	0	0	2	0	0	0	0	0	0	0	0	0	0	22	2	0	0	0	0	0	0	0	0	0	0	37
	Loei	Mus cookii	96	1	3	0	0	0	0	0	0	0	0	2	0	0	0	0	1	1	0	0	50	4	0	0	0	0	0	0	0	0	0	0	26
	Loei	Mus cookii	97	0	0	1	0	0	0	0	0	0	0	0	0	2	1	0	0	6	0	1	12	0	0	0	0	0	0	0	0	0	0	0	58
	Loei	Mus cookii	98	1	140	3	2	0	0	2	0	3	0	2	4	16	5	0	2	3	6	4	16	2	6	0	2	0	0	0	0	0	1	0	22
	Loei	Mus cookii	99	0	4	3	2	2	0	1	0	2	2	0	1	9	0	1	1	3	3	3	9	4	5	0	0	0	0	0	0	0	0	0	72
	Loei	Mus cookii	100	0	5	0	0	0	0	0	0	0	0	0	6	1	1	0	2	0	4	1	9	0	0	0	0	1	0	0	0	0	0	1	43
	Loei	Niviventer fulvescens	101	0	4	22	0	0	0	0	0	0	0	0	1	0	1	0	0	0	1	128	254	4	0	0	0	0	3	0	0	0	0	0	26
	Loei	Niviventer fulvescens	102	0	0	40	0	0	0	0	0	0	0	0	1	2	0	0	0	0	2	1	14	4	0	0	0	0	2	0	0	0	0	0	392
	Loei	Niviventer fulvescens	103	0	8	33	2	1	0	0	0	0	0	1	10	4	3	0	4	4	14	0	10	4	1	4	1	1	7	3	0	0	0	0	26
	Loei	Rattus exulans	104	1	18	5	1	1	3	1	1	0	3	1	8	1	19	2	30	1	6	0	8	1	5	0	1	0	0	0	0	0	0	0	71
	Loei	Rattus exulans	105	0	28	2	2	1	1	1	0	2	1038	2	37	45	3	4	1	0	4	1	15	0	2	1	0	1	0	0	0	0	0	0	86
	Loei	Rattus exulans	106	0	28	5	2	2	1	2	1	2	713	2	3140	134	3	0	2	1	7	0	25	5	5	2	1	0	0	0	0	0	0	0	1156
	Loei	Rattus exulans	107	0	15	0	3	2	0	1	0	0	1	1	4	6	2	6	3	0	5	0	11	7	4	1	2	0	2	0	0	0	0	0	4042
	Loei	Rattus exulans	108	0	19	6	1	0	0	0	0	0	3	0	5	5	3	3	0	3	8	2	8	9	3	1	1	2	1	1	1	0	0	0	55
	Loei	Rattus exulans	109	6	8	2	1	3	0	0	1	0	6	0	2	11	2	0	2	3	8	2	31	6	5	2	2	0	1	0	0	0	0	0	59
	Loei	Rattus exulans	110	0	7	1	0	2	0	0	0	0	4	0	0	4	18	0	3	0	7	2	15	6	0	0	1	1	0	0	0	0	0	0	83
	Loei	Rattus exulans	111	0	6	8	1	0	1	0	0	0	2	0	4	7	2	0	12	0	4	2	32	1	3	2	1	0	0	0	0	0	0	0	61
	Loei	Rattus exulans	112	0	13	2	3	0	1	3	0	0	0	1	2	7	2	4	4	1	5	5	24	4	2	1	2	0	0	0	0	0	0	0	72
	Loei	Rattus exulans	113	0	16	2	1	1	0	0	0	0	0	0	0	5	1	1	1	1	3	2	3	2	0	2	1	0	0	0	0	0	0	0	64
	Loei	Rattus exulans	114	0	6	3	0	0	5	0	0	0	144	0	14	0	0	0	0	0	1	0	0	0	1	0	0	0	0	0	0	0	0	0	22
	Loei	Rattus losea	1	0	11	0	0	0	0	0	0	0	62	0	0	2	0	0	1	1	10	1	1	2	2	1	0	0	0	0	0	0	0	0	160
	Loei	Rattus losea	183	2	10	2	0	0	2	1	0	0	154	1	2	4	3	0	0	149	9	0	5	0	2	0	1	0	0	0	0	0	0	0	83
	Loei	Rattus tanezumi	116	0	1	0	0	0	1	0	0	0	0	0	0	2	24	0	339	0	1	0	9	0	0	0	0	0	0	0	0	0	0	0	330
	Loei	Rattus tanezumi	118	0	4	0	0	0	1	0	0	12	0	0	0	5	0	1	1	2	0	38	45	2	0	0	1	0	0	0	0	0	0	0	375
	Loei	Rattus tanezumi	115	0	3	4	0	0	2	0	0	0	0	0	1	3	0	0	0	0	3	2	4	1	0	0	0	0	2	0	1	0	0	0	107
	Nakhon Ratchasima	Mus cervicolor	204	1	19	9	4	6	0	4	2	4	6	8	10	25	3	1	5	10	8	9	24	11	14	4	4	3	2	3	0	0	1	0	17
	Nan	Bandicota indica	119	0	6	2	2	1	0	1	1	4	1195	1	1	2	9911	0	3	0	4	0	36	1	3	2	2	0	0	0	0	0	0	0	155
	Nan	Bandicota indica	120	0	19	3	2	0	5	1	1	0	6	0	4	4	7614	2	4	0	7	2	5	3	5	1	0	0	0	0	0	0	1	0	11165
	Nan	Bandicota indica	121	0	4	0	0	0	2	1	0	4	75	0	6	0	10368	1	5	3	5	0	3	1	3	2	2	1	0	0	0	0	0	0	7658
	Nan	Bandicota indica	122	0	4	0	1	0	1	0	0	12	450	0	348	4	9941	0	2	2	5	1	7	2	1	4	3	0	1	0	1	0	0	0	10479
	Nan	Berylmys berdmorei	227	0	0	0	0	0	0	0	0	0	0	0	0	0	0	0	2	1	0	0	0	0	1	0	0	0	0	0	0	0	0	0	10784
	Nan	Berylmys bowersi	123	0	2	6	0	0	1	0	0	5	2	0	2	9	3	0	2	0	3	0	10	0	1	1	1	1	1	0	0	0	0	1	4
	Nan	Berylmys bowersi	124	0	0	1	0	0	1	0	0	9	1	0	3	3	4	0	1	0	0	0	3	0	1	0	0	0	2	0	0	1	0	0	42
	Nan	Berylmys bowersi	125	0	2	6	1	0	4	0	0	7	2	2	3	1	1	0	0	0	1	0	4	1	1	0	0	0	0	0	0	0	0	0	28
	Nan	Berylmys bowersi	126	0	0	1	0	1	0	0	0	6	0	0	0	0	5	0	0	0	1	0	6	0	1	0	0	0	0	0	0	0	0	0	23
	Nan	Maxomys surifer	127	7	1	7	0	0	1	1	0	4	0	0	3	5	1	0	0	0	2	1	44	0	1	1	0	0	1	0	0	1	0	0	19
	Nan	Maxomys surifer	128	1	2	0	1	0	0	0	0	44	0	0	4	7	2	0	0	1	3	0	200	0	0	1	1	0	0	0	0	0	0	0	64
	Nan	Maxomys surifer	129	1	5	3	0	0	0	2	1	19	3	0	8	4	3	0	2	0	10	0	10	0	3	0	2	0	0	0	0	0	0	0	263
	Nan	Maxomys surifer	130	1	3	1	1	0	0	0	0	11	1	2	4	3	1	0	1	0	1	1	78	2	1	0	0	0	0	0	0	0	0	0	64
	Nan	Mus caroli	2	0	8	2	1	3	0	0	0	1	0	2	5	7	1	0	0	4	8	2	4	1	1	0	1	0	1	0	0	0	0	0	106
	Nan	Mus cervicolor	131	0	4	0	2	0	0	3	0	12	30	2	1	28	0	0	0	2	2	0	6	1	1	1	1	0	0	0	0	0	0	0	38
	Nan	Mus cervicolor	132	0	0	5	0	0	0	1	0	2	2	0	3	108	42	0	0	0	1	0	20	0	0	0	0	0	0	0	0	0	0	0	87
	Nan	Mus cervicolor	133	0	0	1	0	0	0	0	0	9	9	0	0	3	2	0	0	0	0	0	51	0	0	1	0	0	0	0	0	0	0	0	178
	Nan	Mus cervicolor	134	0	1	2	0	0	0	0	0	6	0	0	2	5	0	0	0	4	1	0	3	0	2	1	1	0	0	1	0	0	0	0	75
	Nan	Mus cookii	135	1	5	1	1	1	0	4	0	11	1	2	2	12	4	0	0	3	5	7	12	4	1	1	1	1	0	0	0	0	0	0	26
	Nan	Mus cookii	136	2	18	2	3	4	0	4	0	7	0	1	8	18	1	0	4	2	4	3	23	1	1	2	3	0	0	0	1	0	0	0	67
	Nan	Mus cookii	137	0	3	2	0	0	0	0	0	30	2	0	3	18	3	0	0	0	2	2	10	1	1	0	1	0	0	0	0	0	0	0	79
	Nan	Mus pahari	138	0	0	4	0	0	0	0	0	10	11	0	0	2	0	0	0	0	0	0	7	0	0	0	0	0	0	0	0	0	0	0	73
	Nan	Niviventer fulvescens	139	0	0	7	0	0	0	0	0	3	8	0	0	118	0	0	0	0	0	1	4	2	0	0	0	0	0	0	0	0	0	0	30
	Nan	Niviventer fulvescens	140	2	15	62	3	1	1	0	0	17	17	1	3	104	3	3	4	182	4	3	26	6	4	6	0	1	0	0	0	0	0	1	136
	Nan	Rattus andamanensis	3	1	14	2	0	0	1	2	0	3	1	1	5	4	0	0	0	390	6	0	50	0	0	3	1	0	1	0	0	0	0	0	385
	Nan	Rattus exulans	142	0	7	2	0	2	1	1	0	55790	3	1	5	5	1	0	1	2	5	1	6	5	5	3	1	1	0	1	1	0	0	0	465
	Nan	Rattus exulans	143	1	7	1	1	2	0	1	0	35204	203	1	1	3	4	0	1	1	6	0	3	6	5	3	0	1	2	1	0	0	0	0	55837
	Nan	Rattus exulans	144	1	16	3	4	2	0	2	0	9	2	0	5	11	3	1	1	3	13	1	10	0	2	3	0	0	1	0	0	0	0	0	35445
	Nan	Rattus exulans	145	1	4	1	1	1	0	0	0	11	0	1	1	1	0	0	0	1	3	1	5	2	0	3	0	0	1	1	0	0	0	0	65
	Nan	Rattus exulans	146	1	20	0	0	1	13	0	1	8	1	0	8	11	0	1	1	1	10	1	12	5	1	2	0	0	0	1	0	0	0	0	31
	Nan	Rattus exulans	147	0	1	2	0	0	0	0	0	0	2	0	0	0	0	0	0	0	0	0	0	0	0	0	0	0	0	0	0	0	0	0	63
	Nan	Rattus exulans	148	0	12	3	2	1	1	1	1	10	246	0	4	1	1	0	0	24	3	2	14	3	1	0	0	0	0	0	0	0	0	0	2
	Nan	Rattus exulans	149	0	3	6	0	0	2	0	0	4	0	0	0	1	0	1	0	0	0	0	18	6	0	0	0	0	0	0	0	0	0	0	309
	Nan	Rattus exulans	150	0	8	3	1	1	0	0	0	4742	975	2	3	5	1	0	0	8	5	0	3	2	2	0	1	0	0	1	0	0	0	0	30
	Nan	Rattus exulans	151	1	16	3	1	4	2	2	2	5197	209	0	5	8	1	0	1	0	11	0	13	1	8	4	0	1	0	0	0	0	0	0	5750
	Nan	Rattus exulans	152	0	23	4	1	1	0	1	1	29193	3	0	3	2	0	0	36	53	7	1	23	3	3	2	0	2	0	0	0	0	0	0	5459
	Nan	Rattus exulans	153	2	12	3	0	3	1	1	0	12424	14	0	4	9	0	0	0	1	5	0	10	2	2	4	1	0	0	1	0	0	0	0	29331
	Nan	Rattus exulans	154	1	13	5	2	2	1	0	2	9598	128	0	3	6	1	2	1	0	2	0	5	1	2	5	0	0	0	0	0	0	0	0	12477
	Nan	Rattus tanezumi	155	1	9	2	0	1	3	1	1	5	2	2	1	4	1	0	0	295	6	0	6	2	1	2	0	1	0	0	0	0	0	0	9754
	Nan	Rattus tanezumi	156	0	6	2	0	1	1	1	0	48	1	1	2	1	1	0	0	563	1	0	21	1	1	2	3	0	0	0	0	0	0	0	328
	Nan	Rattus tanezumi	157	0	14	5	3	2	16	2	0	6	1	0	6	27	0	1	9	3	10	0	48	1	4	2	1	0	2	0	1	0	0	0	646
	Nan	Rattus tanezumi	158	0	7	2	1	2	0	2	0	4	1	0	5	5	0	0	3	0	12	0	14	2	2	0	2	1	0	0	1	0	0	0	122
	Nan	Rattus tanezumi	159	2	29	2	2	1	4	1	0	4	3	0	50	13	1	0	1	207	12	1	20	2	4	2	0	1	0	0	0	0	0	0	52
	Nan	Tupaia belangeri	203	9	44	4	12	3	7	2	1	14	8	5	8	3027	2	1	7	2	17	7	25	16	10	1	2	1	0	0	2	0	0	0	#REF!
	Phrae	Bandicota savilei	58	0	2	0	0	0	0	1	1	2	0	3	3	2	0	0	2	33	4	1	6	5	2	1	1	0	0	0	0	0	0	0	3155
	Phrae	Bandicota savilei	59	0	3	2	1	0	0	0	0	2	1	2	3	0	0	3	0	0	5	1	43	3	7	1	0	1	3	1	0	1	0	0	65
	Phrae	Bandicota savilei	60	0	10	2	1	1	0	1	0	1	1	1	5	11	0	1	1	0	6	0	17	1	2	1	0	0	0	1	0	0	0	0	77
	Phrae	Bandicota savilei	61	0	2	2	1	0	0	0	0	0	0	0	15	1	0	0	0	1	3	0	3	3	0	1	0	0	1	1	0	0	0	0	49
	Phrae	Bandicota savilei	62	0	51	0	3	4	0	1	1	0	0	1	5	9	0	0	3	3	10	4	27	3	2	3	0	0	1	0	0	0	0	0	29
	Phrae	Bandicota savilei	63	1	13	0	4	4	1	0	1	1	2	5	10	5	0	3	1	2	13	5	15	7	3	3	1	2	0	0	0	1	1	1	71
	Phrae	Bandicota savilei	64	1	11	3	4	2	1	1	1	3	1	2	3	10	0	1	2	2	4	4	20	5	1	4	1	2	0	0	1	0	2	0	81
	Phrae	Bandicota savilei	65	0	9	1	1	1	2	0	2	1	2	2	3	18	0	0	3	0	8	0	15	0	0	1	1	0	0	1	0	1	0	0	68
	Phrae	Bandicota savilei	66	0	10	0	0	0	0	0	0	0	1	3	1	8	2	2	0	1	2	0	17	0	0	1	0	0	0	0	0	0	0	0	56
	Phrae	Leopoldamys neilli	67	0	0	0	0	0	0	0	2	1	1	0	0	879	0	0	87	0	0	0	1433	3	0	4	1	0	0	0	0	0	0	0	38
	Phrae	Mus cervicolor	68	0	0	0	0	0	1	0	0	1	1	0	1	0	0	0	0	0	3	0	27	2	1	0	0	0	0	0	0	0	0	0	2409
	Phrae	Mus cookii	226	0	54	1	0	0	0	0	0	6	0	0	0	0	0	0	0	0	0	0	1	3	0	0	0	0	0	0	0	0	0	0	36
	Phrae	Rattus exulans	69	0	4	1	0	0	1	0	1	2	158	0	1	176	0	0	0	0	0	1	1	1	2	1	0	1	0	0	0	0	0	0	10
	Phrae	Rattus exulans	70	0	5	5	1	1	0	1	0	3	115	0	1	369	3	1	0	7	2	0	11	0	1	4	2	1	1	2	0	0	0	0	344
	Phrae	Rattus exulans	71	0	3	2	0	0	0	1	0	0	1218	0	2	162	0	0	1	0	2	1	8	3	1	1	1	0	0	1	0	0	0	0	523
	Phrae	Rattus exulans	72	0	1	2	0	0	1	0	0	0	29	0	1	1	0	0	0	0	0	0	3	1	1	0	0	0	0	0	0	0	0	0	1401
	Phrae	Rattus exulans	73	1	9	4	2	2	1	2	0	0	1188	0	2	536	0	0	1	1	5	0	14	7	2	2	1	1	0	0	0	0	0	0	36
	Phrae	Rattus tanezumi	74	0	4	0	0	0	0	0	0	0	0	0	0	1	0	0	0	0	0	0	0	0	0	0	0	0	0	0	0	0	0	0	1760
	Phrae	Rattus tanezumi	75	0	11	2	2	1	2	1	0	1	0	1	4	131	0	1	1	30	5	16	32	1	1	1	3	2	0	0	0	0	1	0	1
	Phrae	Rattus tanezumi	117	0	4	1	1	0	0	0	1	0	0	0	2	1	1	0	0	1241	0	0	18	2	0	8	0	0	0	0	0	1	0	0	231
	Prachuap Khiri Khan	Bandicota indica	175	1	14	1	2	2	3	0	0	0	2	2	2	4	6	4	2	2	11	3	7	1	3	1	3	1	0	1	0	0	0	0	1274
	Prachuap Khiri Khan	Bandicota indica	176	0	10	1	0	0	0	3	0	0	1	1	3	9	46	0	1	1	4	2	7	2	1	2	1	0	0	1	0	0	0	0	55
	Prachuap Khiri Khan	Bandicota indica	177	0	14	2	0	1	1	1	0	0	5	4	4	8	6	2	1	0	8	7	22	4	3	2	2	1	0	0	0	0	0	0	82
	Prachuap Khiri Khan	Mus caroli	178	0	29	0	3	1	1	0	0	0	2	4	7	26	2	0	1	12	5	6	6	1	7	2	1	3	0	1	0	0	0	0	79
	Prachuap Khiri Khan	Mus cervicolor	8	0	6	1	0	0	0	1	0	1	0	1	0	1	0	0	0	0	1	4	150	2	0	1	0	0	4	0	0	0	0	0	86
	Prachuap Khiri Khan	Rattus exulans	179	0	12	2	1	1	0	1	0	0	4138	2	4	1037	3	0	8	3	6	1	11	2	4	5	0	0	0	0	0	0	0	0	165
	Prachuap Khiri Khan	Rattus tanezumi	180	1	17	2	0	1	1	1	0	1	1	1	1	11	3	1	0	3	12	0	19	5	5	3	0	0	1	3	0	0	0	0	5224
	Prachuap Khiri Khan	Rattus tanezumi	181	0	16	3	3	1	9	0	0	0	2	2	5	114	18	0	2	5	9	4	16	1	2	2	2	0	1	0	1	0	0	1	70
	Prachuap Khiri-Khan	Maxomys surifer	200	0	6	5	1	0	1	0	0	90	7	3	1	241	0	0	1	0	3	0	924	3	6	2	4	0	1	0	3	0	0	0	187
	Prachuap Khiri Khan	Rattus norvegicus	202	0	30	7	8	0	1	4	1	4	6	1	6	39	1	1	2	608	14	152	583	6	9	3	1	2	1	1	0	1	1	0	1289
	Songkhla	Bandicota indica	182	2	7	0	0	2	2	0	1	0	329	0	3	4	3	2	0	822	9	0	263	1	3	4	1	0	13	0	0	0	0	0	1442
	Songkhla	Maxomys surifer	9	1	14	3	3	1	0	2	0	2	24	3	18	1287	0	0	5	13	14	3	17	3	7	0	1	0	0	1	0	0	1	0	1457
	Songkhla	Rattus tanezumi	184	0	26	1	2	1	1	1	0	0	0	1	6	16	6	1	3	3	12	0	24	2	4	2	2	1	0	2	0	0	0	1	1399
	Songkhla	Rattus tanezumi	185	0	14	6	1	1	1	2	0	0	0	0	2	9	3	0	1	1	5	1	17	2	2	0	1	0	0	3	0	0	0	0	86
	Tak	Bandicota indica	7	0	6	2	3	0	1	1	0	0	1	0	7	44	0	0	32	2	10	1	3	3	0	2	1	1	0	0	0	0	0	0	47
	Tak	Leopoldamys edwardsi	196	1	13	11	0	0	1	0	1	11	3	0	5	6	0	0	2	0	11	2	18	4	1	5	0	1	0	0	0	0	0	1	107
	Tak	Rattus losea, Rattus nitidus, Rattus exulans,rattus norvegicus, Rattus argentiventer	201	0	27	6	4	5	4	7	2	16848	1720	7	7	9	2	2	7	166	10	6	33	6	5	6	4	0	0	2	0	0	0	0	70
	Tak	Rattus tanezumi	212	0	27	1	4	0	1	0	1	21	6	0	8	38	0	1	2	228	14	5	15	6	7	2	5	2	1	0	0	0	0	0	18840
	Udon Thani	Bandicota indica, Bandicota sp., Bandicota savilei	194	2	36	6	5	0	1	6	2	3	4	1	4	15	3	4	1	4	30	9	20	4	4	7	1	3	0	0	0	0	0	0	361
	Udon Thani	Berylmys berdmorei	195	1	14	9	5	6	1	1	2	9	8	5	9	14	3	0	3	0	8	10	14	5	4	1	0	1	2	2	0	1	0	0	117
	Udon Thani	Menetes berdmorei	199	2	24	17	117	0	1	0	0	21	13	1	6	13	2	1	4	4	5	1	64	3	5	5	2	0	0	0	2	0	0	0	99
	Udon Thani	Maxomys surifer	220	0	3	2	0	0	0	1	0	0	1	0	0	0	0	0	1	0	1	1	10	6	1	0	0	0	0	0	0	1	0	0	99
	Udon Thani	Mus caroli	197	2	16	2	2	0	0	2	0	1	6	1	11	90	1	0	2	26	13	10	115	4	11	3	5	1	0	0	0	0	2	1	22
	Udon Thani	Rattus exulans	45	1	9	0	1	0	2	0	0	1	3	1	1	6	0	0	0	0	4	1	23	4	1	0	0	0	0	2	0	0	0	0	303
		Total		157	2871	1291	388	309	253	193	70	219001	43530	217	5172	23831	94154	273	1562	7039	1374	1152	7610	589	517	376	184	86	86	83	28	21	17	14	#REF!

## Sheet: Table S4
Table S4. Origin and accession number of viruses identified in this study.
No.	Family	Genus	Virus ID	Host	Country	Province	Time	Number of reads	Accession number	Completeness	Length (nt)
1	Arenaviridae	Mammarenavirus	RtRe-AreV/Tka2010	Rattus exulans	Thailand	Kalasin	2010.11	6299	MT085081, MT085100	Complete	S 3330; L 7107
2	Arenaviridae	Mammarenavirus	RtBi-AreV/Tn2018	Bandicota indica	Thailand	Nan	2018.8	12	MT085082	Partial	S 2350
3	Arenaviridae	Mammarenavirus	RtMco-AreV/Tn2018	Mus cookii	Thailand	Nan	2018.9	30	MT085083, MT085101	Partial S; Complete L	S 2128; L 6907
4	Arenaviridae	Mammarenavirus	RtRe-AreV/Tn2010A	Rattus exulans	Thailand	Nan	2010.3	55790	MT085084, MT085102	Complete	S 3333; L 7307
5	Arenaviridae	Mammarenavirus	RtRe-AreV/Tn2010B	Rattus exulans	Thailand	Nan	2010.3	35204	MT085085, MT085103	Complete	S 3356; L 7204
6	Arenaviridae	Mammarenavirus	RtRe-AreV/Tn2018A	Rattus exulans	Thailand	Nan	2018.7	4742	MT085086, MT085104	Complete	S 3323; L 7112
7	Arenaviridae	Mammarenavirus	RtRe-AreV/Tn2018B	Rattus exulans	Thailand	Nan	2018.7	5197	MT085087, MT085105	Complete	S 3362; L 7117
8	Arenaviridae	Mammarenavirus	RtRe-AreV/Tn2018C	Rattus exulans	Thailand	Nan	2018.8	29193	MT085088, MT085106	Complete	S 3256; L 7405
9	Arenaviridae	Mammarenavirus	RtRe-AreV/Tn2018D	Rattus exulans	Thailand	Nan	2018.8	12424	MT085089, MT085107	Complete	S 3343; L 7284
10	Arenaviridae	Mammarenavirus	RtRe-AreV/Tn2018E	Rattus exulans	Thailand	Nan	2018.9	9598	MT085090, MT085108	Complete	S 3322; L 7192
11	Arenaviridae	Mammarenavirus	RtMb-AreV/Tu2016	Menetes berdmorei	Thailand	Udon Thani	2016.12	21	MT085091, MT085109	Partial	S 966; L 6251
12	Arenaviridae	Mammarenavirus	RtMs-AreV/Tpk2015	Maxomys surifer	Thailand	Prachuap Khiri Khan	2015.5	90	MT085092, MT085110	Partial	S 3131; L 5399
13	Arenaviridae	Mammarenavirus	RtRe-AreV/Tt2018	Rattus exulans	Thailand	Tak	2018.11	16848	MT085093, MT085111	Complete	S 3579; L 7299
14	Arenaviridae	Mammarenavirus	RtRe-AreV/Cs2008	Rattus exulans	Cambodia	Sihanouk	2008.11	2834	MT085094, MT085112	Complete	S 3330; L 7260
15	Arenaviridae	Mammarenavirus	RtRe-AreV/Cs2009A	Rattus exulans	Cambodia	Sihanouk	2009.7	126	MT085095, MT085113	Partial	S 3016; L 6202
16	Arenaviridae	Mammarenavirus	RtRe-AreV/Cs2009B	Rattus exulans	Cambodia	Sihanouk	2009.7	23328	MT085096, MT085114	Complete	S 3383; L 7202
17	Arenaviridae	Mammarenavirus	RtRe-AreV/Cs2009C	Rattus exulans	Cambodia	Sihanouk	2009.7	13710	MT085097, MT085115	Complete	S 3484; L 7202
18	Arenaviridae	Mammarenavirus	RtRn-AreV/Cs2008	Rattus norvegicus	Cambodia	Sihanouk	2008.12	2004	MT085098, MT085116	Complete	S 3354; L 7183
19	Arenaviridae	Mammarenavirus	RtRn-AreV/Cs2009	Rattus norvegicus	Cambodia	Sihanouk	2009.7	782	MT085099, MT085117	Complete	S 3333; L7132
20	Arteriviridae	unclassified	RtRl-ArtV/Tl2009A	Rattus losea	Thailand	Loei	2009.7	62	MT085118	Partial	12819
21	Arteriviridae	unclassified	RtMs-ArtV/Ts2013	Maxomys surifer	Thailand	Songkhla	2013.11	24	MT085119	Partial	10124
22	Arteriviridae	unclassified	RtBs-ArtV/Cm2009A	Bandicota savilei	Cambodia	Mondolkiri	2009.11	1859	MT085120	Complete	14293
23	Arteriviridae	unclassified	RtBs-ArtV/Cm2009B	Bandicota savilei	Cambodia	Mondolkiri	2009.12	104	MT085121	Complete	14501
24	Arteriviridae	unclassified	RtRe-ArtV/Cm2009A	Rattus exulans	Cambodia	Mondolkiri	2009.3	130	MT085122	Partial	5753
25	Arteriviridae	unclassified	RtRe-ArtV/Cm2009B	Rattus exulans	Cambodia	Mondolkiri	2009.3	1738	MT085123	Complete	14129
26	Arteriviridae	unclassified	RtRe-ArtV/Cm2009C	Rattus exulans	Cambodia	Mondolkiri	2009.11	1819	MT085124	Complete	14114
27	Arteriviridae	unclassified	RtRe-ArtV/Cm2009D	Rattus exulans	Cambodia	Mondolkiri	2009.11	2388	MT085125	Complete	14095
28	Arteriviridae	unclassified	RtRe-ArtV/Lc2009A	Rattus exulans	Lao-PDR	Champasak	2009.11	1029	MT085126	Partial	11217
29	Arteriviridae	unclassified	RtRe-ArtV/Lc2009B	Rattus exulans	Lao-PDR	Champasak	2009.11	117	MT085127	Partial	9657
30	Arteriviridae	unclassified	RtRe-ArtV/Lc2009C	Rattus exulans	Lao-PDR	Champasak	2009.11	204	MT085128	Partial	10726
31	Arteriviridae	unclassified	RtRe-ArtV/Lc2009D	Rattus exulans	Lao-PDR	Champasak	2009.11	1476	MT085129	Partial	11294
32	Arteriviridae	unclassified	RtBi-ArtV/Tka2010	Bandicota indica	Thailand	Kalasin	2010.11	16	MT085130	Partial	4548
33	Arteriviridae	unclassified	RtRe-ArtV/Tka2010A	Rattus exulans	Thailand	Kalasin	2010.11	47	MT085131	Complete	13409
34	Arteriviridae	unclassified	RtRe-ArtV/Tka2010B	Rattus exulans	Thailand	Kalasin	2010.11	151	MT085132	Complete	13759
35	Arteriviridae	unclassified	RtRe-ArtV/Tka2010C	Rattus exulans	Thailand	Kalasin	2010.11	204	MT085133	Complete	13415
36	Arteriviridae	unclassified	RtRe-ArtV/Tp2006A	Rattus exulans	Thailand	Phrae	2006.4	158	MT085134	Complete	13700
37	Arteriviridae	unclassified	RtRe-ArtV/Tp2006B	Rattus exulans	Thailand	Phrae	2006.7	115	MT085135	Partial	11019
38	Arteriviridae	unclassified	RtRe-ArtV/Tl2006A	Rattus exulans	Thailand	Loei	2006.7	1038	MT085136	Complete	14089
39	Arteriviridae	unclassified	RtRe-ArtV/Tl2006B	Rattus exulans	Thailand	Loei	2006.8	713	MT085137	Complete	13983
40	Arteriviridae	unclassified	RtRe-ArtV/Tl2009	Rattus exulans	Thailand	Loei	2009.7	144	MT085138	Partial	3604
41	Arteriviridae	unclassified	RtBi-ArtV/Tn2010	Bandicota indica	Thailand	Nan	2010.3	1195	MT085139	Complete	14199
42	Arteriviridae	unclassified	RtBi-ArtV/Tn2015	Bandicota indica	Thailand	Nan	2015.2	75	MT085140	Complete	14079
43	Arteriviridae	unclassified	RtBi-ArtV/Tn2018	Bandicota indica	Thailand	Nan	2018.8	450	MT085141	Partial	10203
44	Arteriviridae	unclassified	RtMp-Art/Tn2018	Mus pahari	Thailand	Nan	2018.8	11	MT085142	Partial	3917
45	Arteriviridae	unclassified	RtNf-ArtV/Tn2013	Niviventer fulvescens	Thailand	Nan	2013.3	17	MT085143	Partial	1377
46	Arteriviridae	unclassified	RtRe-ArtV/Tn2010	Rattus exulans	Thailand	Nan	2010.3	203	MT085144	Complete	13882
47	Arteriviridae	unclassified	RtRe-ArtV/Tn2018A	Rattus exulans	Thailand	Nan	2018.7	975	MT085145	Complete	14115
48	Arteriviridae	unclassified	RtRe-ArtV/Tn2018B	Rattus exulans	Thailand	Nan	2018.7	209	MT085146	Complete	13704
49	Arteriviridae	unclassified	RtRe-ArtV/Tn2018C	Rattus exulans	Thailand	Nan	2018.8	14	MT085147	patial	1608
50	Arteriviridae	unclassified	RtRe-ArtV/Tn2018D	Rattus exulans	Thailand	Nan	2018.9	128	MT085148	Complete	13780
51	Arteriviridae	unclassified	RtMs-ArtV/Tk2011A	Maxomys surifer	Thailand	Kanchanaburi	2011.7	149	MT085149	Partial	10334
52	Arteriviridae	unclassified	RtMs-ArtV/Tk2011B	Maxomys surifer	Thailand	Kanchanaburi	2011.7	79	MT085150	Partial	6487
53	Arteriviridae	unclassified	RtRe-ArtV/Tk2011A	Rattus exulans	Thailand	Kanchanaburi	2011.7	1187	MT085151	Partial	6541
54	Arteriviridae	unclassified	RtRe-ArtV/Tk2011B	Rattus exulans	Thailand	Kanchanaburi	2011.7	50	MT085152	Partial	10439
55	Arteriviridae	unclassified	RtBi-ArtV/Tc2011A	Bandicota indica	Thailand	Chiang Rai	2011.11	115	MT085153	Partial	6307
56	Arteriviridae	unclassified	RtBi-ArtV/Tc2011B	Bandicota indica	Thailand	Chiang Rai	2011.11	103	MT085154	Partial	5523
57	Arteriviridae	unclassified	RtRe-ArtV-2/Tpk2012	Rattus exulans	Thailand	Prachuap Khiri Khan	2012.2	4138	MT085155	Partial	11137
58	Arteriviridae	unclassified	RtBi-ArtV/Ts2013	Bandicota indica	Thailand	Songkhla	2013.11	329	MT085156	Complete	14091
59	Arteriviridae	unclassified	RtRl-ArtV/Tl2009	Rattus losea	Thailand	Loei	2009.7	154	MT085157	Partial	3231
60	Arteriviridae	unclassified	RtRe-ArtV/Tt2018	Rattus exulans	Thailand	Tak	2018.11	1720	MT085158	Complete	14159
61	Arteriviridae	unclassified	RtRe-ArtV/Cs2008A	Rattus exulans	Cambodia	Sihanouk	2008.11	2544	MT085159	Complete	14133
62	Arteriviridae	unclassified	RtRe-ArtV/Cs2008B	Rattus exulans	Cambodia	Sihanouk	2008.11	793	MT085160	Complete	14030
63	Arteriviridae	unclassified	RtRe-ArtV/Cs2008C	Rattus exulans	Cambodia	Sihanouk	2008.11	3662	MT085161	Complete	14196
64	Arteriviridae	unclassified	RtRe-ArtV/Cs2009A	Rattus exulans	Cambodia	Sihanouk	2009.7	1077	MT085162	Complete	14187
65	Arteriviridae	unclassified	RtRe-ArtV/Cs2009B	Rattus exulans	Cambodia	Sihanouk	2009.7	3287	MT085163	Complete	14157
66	Arteriviridae	unclassified	RtRe-ArtV/Cs2009C	Rattus exulans	Cambodia	Sihanouk	2009.7	4287	MT085164	Complete	14151
67	Arteriviridae	unclassified	RtNf-ArtV/Cm2009	Niviventer fulvescens	Cambodia	Mondolkiri	2009.3	17	MT085165	Partial	12632
68	Arteriviridae	unclassified	RtRe-ArtV-1/Tpk2012	Rattus exulans	Thailand	Prachuap Khiri Khan	2012.2	4138	MT085166	Partial	10939
69	Astroviridae	Mamastrovirus	RtBs-AstV/Tl2007	Bandicota savilei	Thailand	Loei	2007.3	11	MT085167	Partial	4607
70	Coronaviridae	Betacoronavirus	RtRt-CoV/Tk2011	Rattus tanezumi	Thailand	Kanchanaburi	2011.7	485	MT085168	Complete	30530
71	Coronaviridae	Betacoronavirus	RtRt-CoV/Lc2009	Rattus tanezumi	Lao-PDR	Champasak	2009.11	180	MT085169	Partial	EMN 2381
72	Coronaviridae	Betacoronavirus	RtBs-CoV/Tp2006	Bandicota savilei	Thailand	Phrae	2006.11	15	MT085170	Partial	1ab/S-Partial,EME
73	Coronaviridae	Betacoronavirus	RtRe-CoV/Tl2006A	Rattus exulans	Thailand	Loei	2006.7	37	MT085171	Partial	1ab-Partial,SEMN
74	Coronaviridae	Betacoronavirus	RtRe-CoV/Tl2006B	Rattus exulans	Thailand	Loei	2006.8	3140	MT085172	Partial	30619
75	Coronaviridae	Betacoronavirus	RtRe-CoV/Tl2009	Rattus exulans	Thailand	Loei	2009.7	14	MT085173	Partial	1ab-Partial,SEMN
76	Coronaviridae	Betacoronavirus	RtRt-CoV/Tn2018	Rattus tanezumi	Thailand	Nan	2018.8	50	MT085174	Partial	1ab-Partial,SEMN
77	Coronaviridae	Betacoronavirus	RtRt-CoV/Tb2018	Rattus tanezumi	Thailand	Bangkok	2018.9	111	MT085175	Complete	29810
78	Coronaviridae	Betacoronavirus	RtBs-CoV/Lc2009	Bandicota savilei	Lao-PDR	Champasak	2009.11	17	MT085176	Partial	S 3435
79	Flaviviridae	Pegivirus	RtRt-PegV/Tk2011A	Rattus tanezumi	Thailand	Kanchanaburi	2011.7	27	MT085177	Partial	NS3 1409
80	Flaviviridae	Pegivirus	RtRt-PegV/Tk2011B	Rattus tanezumi	Thailand	Kanchanaburi	2011.7	55	MT085178	Complete	10032
81	Flaviviridae	Pegivirus	RtRe-PegV/Tc2011	Rattus exulans	Thailand	Chiang Rai	2011.11	1218	MT085179	Complete	9855
82	Flaviviridae	Hepacivirus	RtBi-HepaV/Tt2013	Bandicota indica	Thailand	Tak	2013.12	44	MT085180	Complete	8561
83	Flaviviridae	Pegivirus	RtMs-PegV/Ts2013	Maxomys surifer	Thailand	Songkhla	2013.11	1287	MT085181	Complete	10112
84	Flaviviridae	Pegivirus	RtRt-PegV/Cs2008	Rattus tanezumi	Cambodia	Sihanouk	2008.11	11	MT085182	Complete	9411
85	Flaviviridae	Pegivirus	RtRt-PegV/Cs2009	Rattus tanezumi	Cambodia	Sihanouk	2009.7	49	MT085183	Complete	8136
86	Flaviviridae	Hepacivirus	RtRe-HepaV/Cm2009A	Rattus exulans	Cambodia	Mondolkiri	2009.3	365	MT085184	Complete	9117
87	Flaviviridae	Hepacivirus	RtRe-HepaV/Cm2009B	Rattus exulans	Cambodia	Mondolkiri	2009.3	356	MT085185	Complete	9108
88	Flaviviridae	Hepacivirus	RtRe-HepaV/Cm2009C	Rattus exulans	Cambodia	Mondolkiri	2009.11	490	MT085186	Complete	9117
89	Flaviviridae	Hepacivirus	RtRe-HepaV/Cm2009D	Rattus exulans	Cambodia	Mondolkiri	2009.11	1175	MT085187	Complete	9136
90	Flaviviridae	Hepacivirus	RtRe-HepaV/Lc2009A	Rattus exulans	Lao-PDR	Champasak	2009.11	2418	MT085188	Complete	9116
91	Flaviviridae	Hepacivirus	RtRe-HepaV/Lc2009B	Rattus exulans	Lao-PDR	Champasak	2009.11	751	MT085189	Complete	9056
92	Flaviviridae	Hepacivirus	RtRe-HepaV/Lc2009C	Rattus exulans	Lao-PDR	Champasak	2009.11	669	MT085190	Complete	9117
93	Flaviviridae	Hepacivirus	RtMc-HepaV/Lv2015	Mus caroli	Lao-PDR	Vientiane	2015.5	277	MT085191	Complete	8932
94	Flaviviridae	Hepacivirus	RtRe-HepaV/Tka2010A	Rattus exulans	Thailand	Kalasin	2010.11	10	MT085225	Partial	7464
95	Flaviviridae	Hepacivirus	RtRe-HepaV/Tka2010B	Rattus exulans	Thailand	Kalasin	2010.11	18	MT085227	Partial	5943
96	Flaviviridae	Pegivirus	RtRt-PegV/Tka2006	Rattus tanezumi	Thailand	Kalasin	2006.4	22	MT085192	Partial	3639
97	Flaviviridae	Pestivirus	RtBs-PestV/Tp2007	Bandicota savilei	Thailand	Phrae	2007.3	12	MT085193	Partial	3469
98	Flaviviridae	Hepacivirus	RtLn-HepaV/Tp2007	Leopoldamys neilli	Thailand	Phrae	2007.3	18	MT085194	Complete	8799
99	Flaviviridae	Hepacivirus	RtRe-HepaV/Tp2006A	Rattus exulans	Thailand	Phrae	2006.4	879	MT085195	Complete	9158
100	Flaviviridae	Hepacivirus	RtRe-HepaV/Tp2006B	Rattus exulans	Thailand	Phrae	2006.7	176	MT085196	Complete	8695
101	Flaviviridae	Hepacivirus	RtRe-HepaV/Tp2007	Rattus exulans	Thailand	Phrae	2007.3	162	MT085197	Complete	8188
102	Flaviviridae	Pegivirus	RtRt-PegV/Tp2007	Rattus tanezumi	Thailand	Phrae	2007.3	536	MT085198	Complete	8612
103	Flaviviridae	Pegivirus	RtRe-PegV/Tl2006A	Rattus exulans	Thailand	Loei	2006.7	131	MT085199	Partial	8685
104	Flaviviridae	Pegivirus	RtRe-PegV/Tl2006B	Rattus exulans	Thailand	Loei	2006.8	45	MT085226	Complete	9489
105	Flaviviridae	Hepacivirus	RtMce-HepaV/Tn2012	Mus cervicolor	Thailand	Nan	2012.11	134	MT085200	Partial	7033
106	Flaviviridae	Hepacivirus	RtMce-HepaV/Tn2013	Mus cervicolor	Thailand	Nan	2013.3	28	MT085201	Complete	8350
107	Flaviviridae	Hepacivirus	RtMco-HepaV/Tn2018	Mus cookii	Thailand	Nan	2018.9	108	MT085202	Partial	7024
108	Flaviviridae	Pegivirus	RtNf-PegV/Tn2012	Niviventer fulvescens	Thailand	Nan	2012.11	18	MT085203	Partial	7989
109	Flaviviridae	Pegivirus	RtNf-PegV/Tn2013	Niviventer fulvescens	Thailand	Nan	2013.3	118	MT085204	Partial	6844
110	Flaviviridae	Pegivirus	RtRt-PegV/Tn2013	Rattus tanezumi	Thailand	Nan	2013.3	104	MT085205	Complete	9207
111	Flaviviridae	Hepacivirus	RtRe-HepaV/Tk2011	Rattus exulans	Thailand	Kanchanaburi	2011.7	13	MT085206	Partial	7947
112	Flaviviridae	Hepacivirus	RtRe-HepaV/Tpk2012	Rattus exulans	Thailand	Prachuap Khiri Khan	2012.2	31	MT085207	Complete	9119
113	Flaviviridae	Pegivirus	RtRt-PegV/Tpk2012	Rattus tanezumi	Thailand	Prachuap Khiri Khan	2012.2	1037	MT085208	Partial	6429
114	Flaviviridae	Pegivirus	RtRt-PegV/Ts2013	Rattus tanezumi	Thailand	Songkhla	2013.11	114	MT085209	Partial	7146
115	Flaviviridae	Pegivirus	RtRt-PegV/Tb2018	Rattus tanezumi	Thailand	Bangkok	2018.9	10	MT085210	Partial	7299
116	Flaviviridae	Pegivirus	ScTb-PegV/Tb2018	tupaia belangeri	Thailand	Bangkok	2018.9	79	MT085211	Complete	9150
117	Flaviviridae	Hepacivirus	RtMc-HepaV/Tu2016	Mus caroli	Thailand	Udon Thani	2016.12	90	MT085212	Partial	7854
118	Flaviviridae	Pegivirus	RtMs-PegV/Tpk2009	Maxomys surifer	Thailand	Prachuap Khiri Khan	2009.11	241	MT085213	Complete	9077
119	Flaviviridae	Pegivirus	ScTb-PegV/Tn2013	Tupaia belangeri	Thailand	Nan	2013.3	3027	MT085214	Complete	9900
120	Flaviviridae	Hepacivirus	RtRe-HepaV/Cs2008A	Rattus exulans	Cambodia	Sihanouk	2008.11	2087	MT085215	Complete	9185
121	Flaviviridae	Hepacivirus	RtRe-HepaV/Cs2008B	Rattus exulans	Cambodia	Sihanouk	2008.11	84	MT085216	Complete	9110
122	Flaviviridae	Hepacivirus	RtRe-HepaV/Cs2008C	Rattus exulans	Cambodia	Sihanouk	2008.11	103	MT085217	Complete	8985
123	Flaviviridae	Hepacivirus	RtRe-HepaV/Cs2009A	Rattus exulans	Cambodia	Sihanouk	2009.7	235	MT085218	Complete	9067
124	Flaviviridae	Hepacivirus	RtRe-HepaV/Cs2009B	Rattus exulans	Cambodia	Sihanouk	2009.7	3294	MT085219	Complete	9189
125	Flaviviridae	Hepacivirus	RtRe-HepaV/Cs2009C	Rattus exulans	Cambodia	Sihanouk	2009.7	239	MT085220	Complete	9134
126	Flaviviridae	Pegivirus	RtRt-PegV/Tt2013	Rattus tanezumi	Thailand	Tak	2013.11	38	MT085221	Partial	6741
127	Flaviviridae	Pegivirus	RtRt-PegV/Ll2010	Rattus tanezumi	Lao-PDR	Luang Prabang	2010.2	26	MT085222	Partial	8046
128	Flaviviridae	Pegivirus	RtNf-PegV/Cm2009	Niviventer fulvescens	Cambodia	Mondolkiri	2009.3	15	MT085223	Complete	9486
129	Flaviviridae	Hepacivirus	SoSm-HepaV/Cs2009	Suncus murinus	Cambodia	Sihanouk	2009.7	69	MT085224	Complete	8966
130	Hantaviridae	Orthohantavirus	RtRe-HanV/Tc2011	Rattus exulans	Thailand	Chiang Rai	2011.11	19	MT085228, MT085229, MT085230	Partial	L 909; M 3284; S 1023
131	Hantaviridae	Orthohantavirus	RtBi-HanV/Tka2010	Bandicota indica	Thailand	Kalasin	2010.11	528	MT085231, MT085232, MT085233	Complete	L 6503; M 3463; S 1342
132	Hantaviridae	Orthohantavirus	RtRe-HanV/Tl2006	Rattus exulans	Thailand	Loei	2006.4	19	MT085234, MT085235, MT085236	Partial	L 1833; M3347; S 714
133	Hantaviridae	Orthohantavirus	RtRt-HanV/Tl2006	Rattus tanezumi	Thailand	Loei	2006.11	24	MT085237	Partial	M 2816
134	Hantaviridae	Orthohantavirus	RtBi-HanV/Tn2010	Bandicota indica	Thailand	Nan	2010.3	9911	MT085238, MT085239, MT085240	Complete	L 6510; M 3515; S 1412
135	Hantaviridae	Orthohantavirus	RtBi-HanV/Tn2012	Bandicota indica	Thailand	Nan	2012.11	7614	MT085241, MT085242, MT085243	Complete	L 6510; M 3521; S 1390
136	Hantaviridae	Orthohantavirus	RtBi-HanV/Tn2013	Bandicota indica	Thailand	Nan	2013.3	10368	MT085244, MT085245, MT085246	Complete	L 6506; M 3600; S 1401
137	Hantaviridae	Orthohantavirus	RtBi-HanV/Tn2018	Bandicota indica	Thailand	Nan	2018.7	9941	MT085247, MT085248, MT085249	Complete	L 6494; M 3516; S 1407
138	Hantaviridae	Orthohantavirus	RtBi-HanV/Tc2011A	Bandicota indica	Thailand	Chiang Rai	2011.11	12348	MT085250, MT085251, MT085252	Complete	L 6516; M 3513; S 1407
139	Hantaviridae	Orthohantavirus	RtBi-HanV/Tc2011B	Bandicota indica	Thailand	Chiang Rai	2011.11	13803	MT085253, MT085254, MT085255	Complete	L 6507; M 3517; S 1396
140	Hantaviridae	Orthohantavirus	RtBi-HanV/Tc2011C	Bandicota indica	Thailand	Chiang Rai	2011.11	29173	MT085256, MT085257, MT085258	Complete	L 6511; M 3516; S 1403
141	Hepeviridae	Orthohepevirus C	RtRl-HepV/Lv2015	Rattus losea	Lao-PDR	Vientiane	2015.5	26	MT085259	Partial	Partial-1 632; Partial-2 3100
142	Hepeviridae	Orthohepevirus C	RtMs-HepV/Tl2007	Maxomys surifer	Thailand	Loei	2007.8	18	MT085260	Partial	5560
143	Hepeviridae	Orthohepevirus C	RtRe-HepV/Cs2008	Rattus exulans	Cambodia	Sihanouk	2008.11	60	MT085261	Partial	6347
144	Hepeviridae	Orthohepevirus C	RtRe-HepV/Cs2009	Rattus exulans	Cambodia	Sihanouk	2009.7	27	MT085262	Partial	Partial-1 1335; Partial-2 3188
145	Paramyxoviridae	Jeilongvirus	RtBi-ParaV/Tt2013	Bandicota indica	Thailand	Tak	2013.11	32	MT085297	Complete	18493
146	Paramyxoviridae	Jeilongvirus	RtRt-ParaV/Cs2008	Rattus tanezumi	Cambodia	Sihanouk	2008.11	18	MT085298	Partial	Partial-1 2760; Partial-2 1694; Partial-3 6863
147	Paramyxoviridae	Jeilongvirus	RtRe-ParaV/Cm2009	Rattus exulans	Cambodia	Mondolkiri	2009.11	34	MT085299	Complete	15937
148	Paramyxoviridae	Respirovirus	RtLn-ParaV/Tp2007	Leopoldamys neilli	Thailand	Phrae	2007.3	87	MT085300	Complete	14815
149	Paramyxoviridae	Narmovirus	RtBb-ParaV/Tl2009	Berylmys bowersi	Thailand	Loei	2009.7	133	MT085301	Complete	16053
150	Paramyxoviridae	Jeilongvirus	RtMs-ParaV/Tl2006	Maxomys surifer	Thailand	Loei	2006.11	464	MT085302	Complete	18521
151	Paramyxoviridae	Jeilongvirus	RtRe-ParaV/Tl2006	Rattus exulans	Thailand	Loei	2006.4	30	MT085303	Complete	15302
152	Paramyxoviridae	Jeilongvirus	RtRe-ParaV/Tl2007	Rattus exulans	Thailand	Loei	2007.8	12	MT085304	Partial	3295
153	Paramyxoviridae	Narmovirus	RtRt-ParaV/Tl2006	Rattus tanezumi	Thailand	Loei	2006.11	339	MT085305	Complete	16086
154	Paramyxoviridae	Jeilongvirus	RtRe-ParaV/Tn2018	Rattus exulans	Thailand	Nan	2018.8	36	MT085306	Complete	18683
155	Paramyxoviridae	Jeilongvirus	RtRt-ParaV/Tb2018	Rattus tanezumi	Thailand	Bangkok	2018.9	25	MT085307	Complete	18640
156	Paramyxoviridae	Jeilongvirus	RtRe-ParaV/Cs2008	Rattus exulans	Cambodia	Sihanouk	2008.11	14	MT085308	Complete	15698
157	Phenuiviridae	unclassified	RtBi-PhenV/Ts2013	bandicota indica	Thailand	Songkhla	2013.11	853	MT085324	Partial L	3762
158	Phenuiviridae	unclassified	RtRa-PhenV/Tn2018	Rattus andamanensis	Thailand	Nan	2018.7	390	MT085309	Partial L	4676
159	Phenuiviridae	unclassified	RtMs-PhenV/Ts2013	Maxomys surifer	Thailand	Songkhla	2013.11	13	MT085310	Partial L	3021
160	Phenuiviridae	Phlebovirus	RtRt-PhenV/Lv2015	Rattus tanezumi	Lao-PDR	Vientiane	2015.5	49	MT085311	Complete L	6013
161	Phenuiviridae	Phlebovirus	RtBs-PhenV/Tp2006	Bandicota savilei	Thailand	Phrae	2006.2	33	MT085312, MT085313	Complete G, L	G 1815; L 5868
162	Phenuiviridae	unclassified	RtRt-PhenV/Tp2007	Rattus tanezumi	Thailand	Phrae	2007.3.	30	MT085314	Partial L	L 2818
163	Phenuiviridae	unclassified	RtBs-PhenV/Tl2009	Bandicota savilei	Thailand	Loei	2009.8	49	MT085315	Partial L	L 3005
164	Phenuiviridae	unclassified	RtRt-PhenV/Tl2007	Rattus tanezumi	Thailand	Loei	2007.8	1241	MT085316	Partial L	L 4468
165	Phenuiviridae	Phlebovirus	RtNf-PhenV/Tn2013	Niviventer fulvescens	Thailand	Nan	2013.3	182	MT085317, MT085318, MT085319	Partial G, L, N	G 657; L 3513; N 890
166	Phenuiviridae	unclassified	RtRe-PhenV/Tn2018	Rattus exulans	Thailand	Nan	2018.8	53	MT085320	Partial L	L 3723
167	Phenuiviridae	unclassified	RtRt-PhenV/Tn2010	Rattus tanezumi	Thailand	Nan	2010.3	295	MT085321	Partial L	L 3759
168	Phenuiviridae	unclassified	RtRt-PhenV/Tn2012	Rattus tanezumi	Thailand	Nan	2012.11	563	MT085322	Partial L	L 4617
169	Phenuiviridae	unclassified	RtRt-PhenV/Tn2018	Rattus tanezumi	Thailand	Nan	2018.8	207	MT085323	Partial L	L 3717
170	Phenuiviridae	unclassified	RtRt-PhenV/Tb2018A	Rattus tanezumi	Thailand	Bangkok	2018.9	512	MT085325	Partial L	L 3420
171	Phenuiviridae	unclassified	RtRt-PhenV/Tb2018B	Rattus tanezumi	Thailand	Bangkok	2018.9	836	MT085326	Partial L	L 3987
172	Phenuiviridae	unclassified	RtRt-PhenV/Tb2018C	Rattus tanezumi	Thailand	Bangkok	2018.9	30	MT085327	Partial L	L 3711
173	Phenuiviridae	unclassified	RtRl-PhenV/Tt2018	Rattus losea	Thailand	Tak	2018.11	166	MT085328	Partial L	L 3751
174	Phenuiviridae	unclassified	RtRn-PhenV/Tpk2016	Rattus norvegicus	Thailand	Prachuap Khiri Khan	2016.12	608	MT085329	Partial L	L 4727
175	Phenuiviridae	unclassified	RtRt-PhenV/Tc2011	Rattus tanezumi	Thailand	Chiang Rai	2011.11	218	MT085330	Partial L	L 3807
176	Phenuiviridae	unclassified	RtRt-PhenV/Tt2013	Rattus tanezumi	Thailand	Tak	2013.11	228	MT085331	Partial L	L 3795
177	Phenuiviridae	unclassified	RtRt-PhenV/Ll2012	Rattus tanezumi	Lao-PDR	Luang Prabang	2012.5	41	MT085332	Partial L	L 4423
178	Picornaviridae	Cardiovirus	RtRt-PicV/Cs2008	Rattus tanezumi	Cambodia	Sihanouk	2008.11	10	MT085333	Partial	1503
179	Picornaviridae	Cardiovirus	RtBi-PicV/Tc2011	Bandicota indica	Thailand	Chiang Rai	2011.11	82	MT085334	Partial	5286
180	Picornaviridae	unclassified	RtRt-PicV/Ll2010	Rattus tanezumi	Lao-PDR	Luang Prabang	2010.2	47	MT085335	Complete	7294
181	Potyviridae	Potyvirus	RtRt-PotV/Cs2008A	Rattus exulans	Cambodia	Sihanouk	2008.11	25	MT085336	Partial	2804
182	Potyviridae	Potyvirus	RtRt-PotV/Cs2008B	Rattus exulans	Cambodia	Sihanouk	2008.11	21	MT085337	Partial	Partial-1 2475; Partial-2 2799
183	Rhabdoviridae	Alphanemrhavirus	RtNf-RhaV/Tl2006	Niviventer fulvescens	Thailand	Loei	2006.4	128	MT085338	Partial	4998
184	Rhabdoviridae	Alphanemrhavirus	RtRt-RhaV/Tb2018A	Rattus tanezumi	Thailand	Bangkok	2018.9	35	MT085339	Complete	10640
185	Rhabdoviridae	Alphanemrhavirus	RtRt-RhaV/Tb2018B	Rattus tanezumi	Thailand	Bangkok	2018.9	275	MT085340	Complete	10660
186	Rhabdoviridae	Alphanemrhavirus	RtRn-RhaV/Tpk2016	Rattus norvegicus	Thailand	Prachuap Khiri Khan	2016.12	735	MT085341	Partial	7799
187	Rhabdoviridae	Alphanemrhavirus	RtRt-RhaV/Tp2007	Rattus tanezumi	Thailand	Phrae	2007.3	32	MT085276	Complete	10637
188	Anelloviridae	unclassified	RtMs-AneV/Tk2011	Maxomys surifer	Thailand	Kanchanaburi	2011.7	10	MT085080	Partial	ORF1 620
189	unclassified RNA virus	unclassified	RtRt-NcV-1/Tk2011	Rattus tanezumi	Thailand	Kanchanaburi	2011.7	34	MT085263	Partial	RdRp-736
190	unclassified RNA virus	unclassified	RtRt-NcV-2/Tk2011	Rattus tanezumi	Thailand	Kanchanaburi	2011.7	34	MT085264	Partial	RdRp-5825
191	unclassified RNA virus	unclassified	RtMce-NcV-1/Tpk2012	Mus cervicolor	Thailand	Prachuap Khiri Khan	2012.2	150	MT085265	Partial	RdRp-2528
192	unclassified RNA virus	unclassified	RtMce-NcV-2/Tpk2012	Mus cervicolor	Thailand	Prachuap Khiri Khan	2012.2	150	MT085266	Partial	RdRp-1434
193	unclassified RNA virus	unclassified	RtRe-NcV/Lc2009	Rattus exulans	Lao-PDR	Champasak	2009.11	19	MT085267	Partial	RdRp-1417
194	unclassified RNA virus	unclassified	RtRe-NcV-1/Tka2010	Rattus exulans	Thailand	Kalasin	2010.11	22	MT085268	Partial	RdRp-1297
195	unclassified RNA virus	unclassified	RtRe-NcV-2/Tka2010	Rattus exulans	Thailand	Kalasin	2010.11	22	MT085269	Partial	RdRp-1479
196	unclassified RNA virus	unclassified	RtBs-NcV/Tp2006A	Bandicota savilei	Thailand	Phrae	2006.4	43	MT085270	Partial	RdRp-1037
197	unclassified RNA virus	unclassified	RtBs-NcV/Tp2006B	Bandicota savilei	Thailand	Phrae	2006.11	27	MT085271	Partial	RdRp-468
198	unclassified RNA virus	unclassified	RtBs-NcV/Tp2007	Bandicota savilei	Thailand	Phrae	2007.3	17	MT085272	Partial	RdRp-666
199	unclassified RNA virus	unclassified	RtLn-NcV/Tp2007	Leopoldamys neilli	Thailand	Phrae	2007.3	1433	MT085273, MT085274	Complete	hypothetical protein-4415; RdRp-8127
200	unclassified RNA virus	unclassified	RtMce-NcV/Tp2006	Mus cervicolor	Thailand	Phrae	2006.11	27	MT085275	Partial	hypothetical protein-375
201	unclassified RNA virus	unclassified	RtMs-NcV/Tn2012	Maxomys surifer	Thailand	Nan	2012.11	44	MT085277	Partial	RdRp-1067
202	unclassified RNA virus	unclassified	RtMs-NcV-1/Tn2013	Maxomys surifer	Thailand	Nan	2013.3	200	MT085278	Partial	RdRp-1183
203	unclassified RNA virus	unclassified	RtMs-NcV-2/Tn2013	Maxomys surifer	Thailand	Nan	2013.3	200	MT085279	Partial	RdRp-1185
204	unclassified RNA virus	unclassified	RtMs-NcV/Tn2018	Maxomys surifer	Thailand	Nan	2018.7	10	MT085280	Partial	RdRp-1121
205	unclassified RNA virus	unclassified	RtRe-NcV/Tn2018	Rattus exulans	Thailand	Nan	2018.8	23	MT085281	Partial	RdRp-1088
206	unclassified RNA virus	unclassified	RtRt-NcV-1/Tn2013	Rattus tanezumi	Thailand	Nan	2013.3	48	MT085282	Partial	RdRp-944
207	unclassified RNA virus	unclassified	RtRt-NcV-2/Tn2013	Rattus tanezumi	Thailand	Nan	2013.3	48	MT085283	Partial	RdRp-849
208	unclassified RNA virus	unclassified	RtRt-NcV/Tn2013	Rattus tanezumi	Thailand	Nan	2015.3	50	MT085284	Partial	RdRp-1182
209	unclassified RNA virus	unclassified	RtRt-NcV/Tpk2012	Rattus tanezumi	Thailand	Prachuap Khiri Khan	2012.2	19	MT085285	Partial	RdRp-642
210	unclassified RNA virus	unclassified	RtBi-NcV/Ts2013	Bandicota indica	Thailand	Songkhla	2013.11	263	MT085286	Partial	RdRp-1326
211	unclassified RNA virus	unclassified	RtRt-NcV/Ts2013A	Rattus tanezumi	Thailand	Songkhla	2013.11	24	MT085287	Partial	RdRp-2907
212	unclassified RNA virus	unclassified	RtRt-NcV/Tb2018D	Rattus tanezumi	Thailand	Bangkok	2018.9	36	MT085290, MT085291	Partial	HP1-507, RdRp-2085
213	unclassified RNA virus	unclassified	RtMc-NcV/Tu2016	Mus caroli	Thailand	Udon Thani	2016.12	115	MT085292	Partial	RdRp-1240
214	unclassified RNA virus	unclassified	RtMs-NcV-1/Tpk2015	Maxomys surifer	Thailand	Prachuap Khiri Khan	2015.5	924	MT085293	Partial	RdRp-1241
215	unclassified RNA virus	unclassified	RtMs-NcV-2/Tpk2015	Maxomys surifer	Thailand	Prachuap Khiri Khan	2015.5	924	MT085294	Partial	RdRp-1331
216	unclassified RNA virus	unclassified	RtRn-NcV/Tnr2016	Rattus norvegicus	Thailand	Prachuap Khiri Khan	2016.12	583	MT085295	Partial	RdRp-2310

## Sheet: Table S5
Table S5. Nucleotide sequence identity of novel rodent hantaviruses and known hantaviruses within the L, M, and S segment.
ORF	Name/Accession no.	RtRe-HanV/Tc2011	RtBi-HanV/Tka2010	RtRe-HanV/Tl2006	RtRt-HanV/Tl2006	RtBi-HanV/Tn2010	RtBi-HanV/Tn2012	RtBi-HanV/Tn2013	RtBi-HanV/Tn2018	RtBi-HanV/Tc2011A	RtBi-HanV/Tc2011B	RtBi-HanV/Tc2011C
L	RtRe-HanV/Tc2011*	-	-	-	-	-	-	-	-	-	-	-
	RtBi-HanV/Tka2010**	93.6	-	-	-	-	-	-	-	-	-	-
	RtRe-HanV/Tl2006	99.7	93.5	-	-	-	-	-	-	-	-	-
	RtBi-HanV/Tn2010	99.3	93.8	99	-	-	-	-	-	-	-	-
	RtBi-HanV/Tn2012	99.3	93.8	99	-	99.6	-	-	-	-	-	-
	RtBi-HanV/Tn2013	99.3	93.8	99	-	99.6	100	-	-	-	-	-
	RtBi-HanV/Tn2018	99.3	93.6	99	-	99.5	99.8	99.8	-	-	-	-
	RtBi-HanV/Tc2011A	100	93.9	99.7	-	99.2	99.3	99.3	99.1	-	-	-
	RtBi-HanV/Tc2011B	100	93.9	99.7	-	99.2	99.3	99.3	99.1	99.9	-	-
	RtBi-HanV/Tc2011C	99.6	94.1	99.2	-	99.3	99.3	99.3	99.2	99.6	99.6	-
	Hantavirus MAYOV KU587796	80.5	79.5	80.4	-	79.6	79.6	79.6	79.5	79.5	79.5	79.4
	Anjozorobe hantavirus KC490924	81.4	79.3	81.3	-	79	79	79	79.1	79	79.1	79
	Seoul virus KP900346	77.2	76.1	76.8	-	76.1	76.1	76.1	76.1	76.1	76.1	76.1
	Hantaan virus AF336826	74.4	74.8	74.3	-	74.6	74.6	74.6	74.5	74.6	74.6	74.5
	Amur virus JX473002	74.2	74.9	74.1	-	75	74.9	74.9	74.9	74.9	74.9	75
	Dobrava virus AJ410617	75	74.5	74.9	-	75	74.9	74.9	74.9	74.9	74.9	74.8
M	RtRe-HanV/Tc2011	-	-	-	-	-	-	-	-	-	-	-
	RtBi-HanV/Tka2010	95.1	-	-	-	-	-	-	-	-	-	-
	RtRe-HanV/Tl2006	99.6	95.2	-	-	-	-	-	-	-	-	-
	RtRt-HanV/Tl2006***	99.3	95.1	99.5	-	-	-	-	-	-	-	-
	RtBi-HanV/Tn2010	99.1	95.3	99.4	98.9	-	-	-	-	-	-	-
	RtBi-HanV/Tn2012	99.1	95.3	99.4	99	99.8	-	-	-	-	-	-
	RtBi-HanV/Tn2013	99.1	95.3	99.4	99	99.8	100	-	-	-	-	-
	RtBi-HanV/Tn2018	99	95.2	99.3	98.9	99.6	99.9	99.9	-	-	-	-
	RtBi-HanV/Tc2011A	99.8	95.1	99.8	99.4	99.3	99.3	99.3	99.2	-	-	-
	RtBi-HanV/Tc2011B	99.6	95.2	99.9	99.5	99.3	99.3	99.3	99.2	99.8	-	-
	RtBi-HanV/Tc2011C	99.3	95.4	99.5	99.1	99.6	99.6	99.6	99.5	99.5	99.4	-
	Thailand virus Thai749 L08756	95.9	95	95.8	95.7	96	95.9	95.9	95.8	95.8	95.7	96
	Jurong TJK 06(RT49) GQ274938	80.2	79.7	80.3	80.1	80.2	80.2	80.2	80.3	80.2	80.2	80.1
	Anjozorobe hantavirus KC490920	80.3	80.4	80.3	80.2	80.3	80.3	80.3	80.4	80.3	80.4	80.5
	Seoul virus 80-39 S47716	74.6	74.9	74.5	74.4	74.6	74.6	74.6	74.7	74.5	74.5	74.7
	Dobrava-Belgrade virus JQ026205	72	72.3	72.2	72	72	71.9	71.9	71.9	72	72.1	72.2
	Amur virus AB620029	71.2	71.2	71.2	71.2	71.2	71.1	71.1	71.1	71.2	71.2	71.2
	Hantaan virus JS1 KP970560	73.1	73.2	73.1	72.9	73	72.9	72.9	72.9	73	73.1	73
S	RtRe-HanV/Tc2011	-	-	-	-	-	-	-	-	-	-	-
	RtBi-HanV/Tka2010	96.6	-	-	-	-	-	-	-	-	-	-
	RtRe-HanV/Tl2006	100	95.7	-	-	-	-	-	-	-	-	-
	RtBi-HanV/Tn2010	99.6	96.4	99.6	-	-	-	-	-	-	-	-
	RtBi-HanV/Tn2012	99.5	96.4	99.7	-	99.6	-	-	-	-	-	-
	RtBi-HanV/Tn2013	99.5	96.4	99.7	-	99.6	100	-	-	-	-	-
	RtBi-HanV/Tn2018	99.6	96.4	99.9	-	99.7	99.9	99.9	-	-	-	-
	RtBi-HanV/Tc2011A	100	96.6	100	-	99.6	99.5	99.5	99.6	-	-	-
	RtBi-HanV/Tc2011B	99.8	96.4	99.9	-	99.4	99.3	99.3	99.4	99.8	-	-
	RtBi-HanV/Tc2011C	99.8	96.4	99.7	-	99.5	99.4	99.4	99.5	99.8	99.6	-
	Thailand virus AM397664	96.6	99.4	96.1	-	96.4	96.4	96.4	96.4	96.6	96.4	96.4
	Hantavirus Jurong TJK 06(RT49) GQ274940	83.5	83.6	82.5	-	83.4	83.2	83.2	83.3	83.5	83.3	83.5
	Serang virus Rt60 2000 AM998808	83.6	83.4	82.1	-	83.8	83.8	83.8	83.8	83.6	83.4	83.8
	Anjozorobe hantavirus KC490914	82.1	82.5	81.2	-	82.4	82.2	82.2	82.1	82.1	82	82.1
	Seoul virus L99 AF488708	77.3	77.3	75.8	-	77.6	77.4	77.4	77.5	77.3	77.2	77.3
	Dobrava-Belgrade virus JF920150	74.5	74.4	75.5	-	74.4	74.3	74.3	74.2	74.5	74.4	74.6
	Amur virus SC1 AY675349	74.9	74.8	72.9	-	75.1	74.9	74.9	74.9	74.9	75	74.9
	Hantavirus KY GU140098	74.1	74.2	71.6	-	74.2	74.2	74.2	74.2	74.1	74.2	74.2
*Re, Rattus exulans; **Bi, Bandicota indica; ***Rt, Rattus tanezumi.

## Sheet: Table S6
Table S6. Nucleotide sequence identity of novel rodent PhleVs and known PhleVs within the L open reading frame.
Name/Accession no.	RtRa-PhenV/Tn2018	RtMs-PhenV/Ts2013	RtRt-PhenV/Lv2015	RtBs-PhenV/Tp2006	RtRt-PhenV/Tp2007	RtBs-PhenV/Tl2009	RtRt-PhenV/Tl2007	RtNf-PhenV/Tn2013	RtRe-PhenV/Tn2018	RtRt-PhenV/Tn2010	RtRt-PhenV/Tn2012	RtRt-PhenV/Tn2018	RtRt-PhenV/Tb2018A	RtRt-PhenV/Tb2018B	RtRt-PhenV/Tb2018C	RtRsp-PhenV/Tt2018	RtRsp-PhenV/Tnr2016	RtRt-PhenV/Tc2011	RtRt-PhenV/Tt2013	RtRt-PhenV/Ll2012	RtBi-PhenV/Ts2013
RtRa-PhenV/Tn2018	-	-	-	-	-	-	-	-	-	-	-	-	-	-	-	-	-	-	-	-	-
RtMs-PhenV/Ts2013	74.2	-	-	-	-	-	-	-	-	-	-	-	-	-	-	-	-	-	-	-	-
RtRt-PhenV/Lv2015	48.5	48.1	-	-	-	-	-	-	-	-	-	-	-	-	-	-	-	-	-	-	-
RtBs-PhenV/Tp2006	48.4	47.7	94.8	-	-	-	-	-	-	-	-	-	-	-	-	-	-	-	-	-	-
RtRt-PhenV/Tp2007	99.2	74.1	48.4	48.4	-	-	-	-	-	-	-	-	-	-	-	-	-	-	-	-	-
RtBs-PhenV/Tl2009	73.7	95.3	48.6	48	73.8	-	-	-	-	-	-	-	-	-	-	-	-	-	-	-	-
RtRt-PhenV/Tl2007	98.9	74	48.5	48.5	98.6	73.6	-	-	-	-	-	-	-	-	-	-	-	-	-	-	-
RtNf-PhenV/Tn2013	50	48.6	74.2	74.4	49.8	49.1	50.2	-	-	-	-	-	-	-	-	-	-	-	-	-	-
RtRe-PhenV/Tn2018	99.3	74.3	48.4	48.2	98.8	73.8	98.7	50	-	-	-	-	-	-	-	-	-	-	-	-	-
RtRt-PhenV/Tn2010	99.4	74	48.3	48.2	99	73.5	98.9	49.9	99.4	-	-	-	-	-	-	-	-	-	-	-	-
RtRt-PhenV/Tn2012	99.6	74.3	48.3	48.2	99.1	73.8	98.9	50	99.6	99.7	-	-	-	-	-	-	-	-	-	-	-
RtRt-PhenV/Tn2018	99.2	74.1	48.4	48.2	98.9	73.6	98.7	50	98.9	99.1	99.2	-	-	-	-	-	-	-	-	-	-
RtRt-PhenV/Tb2018A	79.9	73.2	48.1	47.8	79.9	72.9	79.8	49.4	80.1	80	79.9	80	-	-	-	-	-	-	-	-	-
RtRt-PhenV/Tb2018B	79.9	72.8	48.7	48.1	79.8	72.8	79.7	49.8	79.9	79.7	79.9	79.9	94.3	-	-	-	-	-	-	-	-
RtRt-PhenV/Tb2018C	79.9	73.2	48.1	47.8	79.9	72.9	79.8	49.4	80.1	80	79.9	80	100	94.3	-	-	-	-	-	-	-
RtRsp-PhenV/Tt2018	74.6	95.5	48.2	47.5	74.5	95.2	74.4	48.4	74.7	74.4	74.6	74.5	73.6	73.5	73.6	-	-	-	-	-	-
RtRsp-PhenV/Tnr2016	79.9	72.8	48.5	48	79.8	72.7	79.7	49.6	80	79.7	79.9	79.9	94	99.4	94	73.3	-	-	-	-	-
RtRt-PhenV/Tc2011	83	73.1	49.2	48.4	82.9	72.9	82.7	49.4	83	82.7	82.9	82.8	90.5	93.7	90.5	73.8	94	-	-	-	-
RtRt-PhenV/Tt2013	79.9	73.7	48.4	48.2	80.1	73.4	79.9	49.8	80.1	80	79.9	80.1	97.4	94.8	97.4	73.9	94.7	90.9	-	-	-
RtRt-PhenV/Ll2012	93.8	73.7	48.4	48.1	93.6	73.1	93.5	50	93.6	93.5	93.7	93.7	79.9	80.1	79.9	74	79.9	83.1	80.5	-	-
RtBi-PhenV/Ts2013	74.4	99.9	48.2	47.8	74.2	95.4	74.2	48.6	74.5	74.2	74.4	74.2	73.3	72.9	73.3	95.6	72.9	73.2	73.9	73.9	-
Icoaraci virus MK330768	49.4	47.6	67.9	67.8	49.3	47	49.1	69.2	49.4	49.4	49.3	49.4	48.9	48.9	48.9	47.6	49.1	49.1	49.1	49.4	47.6
Bregalaka virus MG573144	48.2	47	70.1	69.4	48	47.3	48.3	70.6	48.1	48.1	48.2	48.1	47	47.1	47	47.3	47.2	47.7	46.7	47.9	47.1
Rift Valley fever virus NC014397	49.7	48.7	69.1	68.6	49.6	48.3	49.6	70.3	49.9	49.8	49.9	49.7	49.8	50	49.8	48.4	50	49.4	49.7	49.2	48.8
Joa virus KX611391	48.6	47.6	71.2	70.8	48.5	47.7	48.6	70.2	48.5	48.4	48.6	48.5	48.9	49	48.9	47.2	49	48.4	49	48.9	47.7
Punta Toro virus NC 039192	48.9	48	69.7	69.1	48.8	48.2	48.8	69.8	48.9	49	49	49	48.5	47.9	48.5	48.6	48	48	48.4	48.5	48.1
Bujaru virus KX611388	49	47.9	68.5	68.3	49	47.4	48.7	67.7	48.8	48.8	48.9	48.7	47.9	48.2	47.9	48	48.2	48.3	48.4	48.8	47.9
Sandfly fever Naples virus HM566172	50.8	50	67.1	67	51	49.9	51.1	67.9	50.8	50.9	51	50.9	49.5	48.7	49.5	50.4	48.8	49.6	49.6	50	50.1
Mukawa phlebovirus NC043510	48.2	48.1	61.6	61.6	48.3	48.4	48.1	62.4	48.1	48.3	48.3	48.2	48.3	47.9	48.3	48.4	47.9	47.6	48.4	47.9	48.1
SFTS virus NC018136	45.8	44.9	51.9	51.7	45.7	45.1	45.7	52.3	45.9	45.8	45.8	45.8	45.7	45.3	45.7	45.1	45.5	46.1	45.7	45.7	44.9
Grand Arbaud virus JF838327	51	50.2	53	52.6	51.1	50.2	51.1	54.5	51	50.9	51	51.1	51.3	51.8	51.3	50.4	51.9	51.7	51.2	51.3	50.3
Chize virus AFH08728	50.2	50.2	52.9	52.6	49.9	50.1	50.2	53.5	50.1	50.1	50.1	49.9	50.7	51.3	50.7	50	51.3	51.1	51	50.5	50.2
EgAN 1825-61 virus HM566159	49.9	49.5	52.8	52.4	49.7	49.3	49.9	54.1	49.9	49.9	49.9	49.7	50.4	50.7	50.4	49	50.8	50.3	50.7	50.1	49.6
Uukuniemi virus D10759	49.9	49.2	53	52.9	49.8	49.8	49.8	55.2	49.9	49.8	49.9	49.8	50.8	51.3	50.8	49.3	51.5	50.9	50.8	50.4	49.3
Zaliv Terpenia virus HM566191	50.5	49.6	52.7	52.4	50.5	49.9	50.5	55.1	50.4	50.4	50.4	50.6	50.4	50.6	50.4	49.3	50.8	50.1	50.7	50.3	49.7
FinV707 virus JQ924562	50.9	50.3	53	52.7	50.9	50.4	51	54.1	50.8	50.9	50.9	51	50.5	50	50.5	50.3	50.1	49.9	50.6	50.9	50.4

## Sheet: Table S7
Table S7. Nucleotide sequence identity of novel rodent arenaviruses and known arenaviruses (AreV) in the L-, G- and N-encoding regions.
ORF	Name/Accession no.	RtRe-AreV/Tka2010	RtBi-AreV/Tn2018	RtMco-AreV/Tn2018	RtRe-AreV/Tn2010A	RtRe-AreV/Tn2010B	RtRe-AreV/Tn2018A	RtRe-AreV/Tn2018B	RtRe-AreV/Tn2018C	RtRe-AreV/Tn2018D	RtRe-AreV/Tn2018E	RtMsp-AreV/Tu2016	RtMs-AreV/Tpk2015	RtRsp-AreV/Tt2018	RtRe-AreV/Cs2008	RtRe-AreV/Cs2009A	RtRe-AreV/Cs2009B	RtRe-AreV/Cs2009C	RtRn-AreV/Cs2008	RtRn-AreV/Cs2009
L	RtRe-AreV/Tka2010	-	-	-	-	-	-	-	-	-	-	-	-	-	-	-	-	-	-	-
	RtMco-AreV/Tn2018	94.6	-	-	-	-	-	-	-	-	-	-	-	-	-	-	-	-	-	-
	RtRe-AreV/Tn2010A	89.7	-	89.8	-	-	-	-	-	-	-	-	-	-	-	-	-	-	-	-
	RtRe-AreV/Tn2010B	89.7	-	89.7	99.9	-	-	-	-	-	-	-	-	-	-	-	-	-	-	-
	RtRe-AreV/Tn2018A	94.7	-	99.7	89.9	89.8	-	-	-	-	-	-	-	-	-	-	-	-	-	-
	RtRe-AreV/Tn2018B	95	-	94.6	89.6	89.6	94.8	-	-	-	-	-	-	-	-	-	-	-	-	-
	RtRe-AreV/Tn2018C	95.1	-	95.3	89.7	89.7	95.5	94.8	-	-	-	-	-	-	-	-	-	-	-	-
	RtRe-AreV/Tn2018D	91.7	-	95.1	87.1	87	95.3	91.6	92.4	-	-	-	-	-	-	-	-	-	-	-
	RtRe-AreV/Tn2018E	94.9	-	98.4	89.9	89.8	98.6	94.9	95.6	95.6	-	-	-	-	-	-	-	-	-	-
	RtMsp-AreV/Tu2016	67.3	-	67.6	67.6	67.6	67.7	67.2	67.6	64.4	67.8	-	-	-	-	-	-	-	-	-
	RtMs-AreV/Tpk2015	99.6	-	94.3	89.5	89.4	94.4	94.8	94.9	91.4	94.6	67.1	-	-	-	-	-	-	-	-
	RtRsp-AreV/Tt2018	88.9	-	89	94.6	94.6	89.1	88.9	88.9	86	89.2	67.7	88.7	-	-	-	-	-	-	-
	RtRe-AreV/Cs2008	67.6	-	67.9	67.6	67.6	68	67.4	67.8	64.6	68.1	98.4	67.3	67.7	-	-	-	-	-	-
	RtRe-AreV/Cs2009A	67.5	-	67.8	67.7	67.7	67.9	67.2	67.8	64.6	68	97.6	67.3	67.7	97.8	-	-	-	-	-
	RtRe-AreV/Cs2009B	67.5	-	67.8	67.6	67.6	67.9	67.4	67.7	64.5	68	98.4	67.3	67.7	99.8	97.8	-	-	-	-
	RtRe-AreV/Cs2009C	67.6	-	67.9	67.6	67.7	68	67.4	67.8	64.7	68.1	98.5	67.4	67.7	99.9	97.8	99.9	-	-	-
	RtRn-AreV/Cs2008	67.4	-	67.7	67.6	67.7	67.8	67.2	67.6	64.4	67.9	99.8	67.2	67.7	98.6	97.8	98.6	98.6	-	-
	RtRn-AreV/Cs2009	67.6	-	67.9	67.7	67.8	68	67.4	67.9	64.6	68.1	98.2	67.4	67.8	99.1	97.6	99.1	99.1	98.3	-
	Cardamones virus KC669690	67.6	-	67.9	67.6	67.6	68	67.4	67.8	64.6	68.1	98.4	67.4	67.7	99.9	97.8	100	99.9	98.6	99.1
	Cardamones virus KC669691	67.7	-	67.8	67.8	67.8	68	67.4	67.9	64.6	68.1	98.2	67.4	67.8	99.2	97.6	99.1	99.2	98.4	99.8
	Haikou virus MF974577	67.5	-	67.6	67.6	67.6	67.7	67.3	67.3	64.4	67.7	87.9	67.3	67.5	88.3	88.1	88.3	88.3	88.1	88.3
	Wenzhou virus 3 KM051420	67.4	-	67.4	67.6	67.6	67.4	67.1	67.3	64.3	67.6	88	67.2	67.4	88.3	88.2	88.3	88.3	88.2	88.3
	Loie River virus KC669692	94.9	-	94.3	89.6	89.6	94.4	95	95	91.4	94.6	67.5	94.6	89.2	67.8	67.7	67.7	67.8	67.5	67.8
	LASV NC004297	60.8	-	61.1	60.9	60.9	61	60.8	60.9	57.7	60.8	60.2	60.7	60.6	60.2	60.3	60.2	60.3	60.2	60.3
	Luna virus NC016153	60.4	-	60.4	60.7	60.7	60.5	60.4	60.7	57.4	60.5	61	60.3	61	60.8	60.7	60.8	60.8	61	61
	MORV NC013058	60.4	-	60.9	60.7	60.7	61	60.6	60.8	57.6	60.7	60.1	60.4	61.1	60.2	60	60.1	60.2	60.1	60.3
	IPPYV DQ328878	60	-	60.2	60	60	60.2	60.5	60.5	57	60.1	60	60	60	59.9	60	59.9	59.9	60.1	59.9
	LUJV FJ952385	54.2	-	53.9	53.8	53.8	54	53.9	54.1	50.6	53.9	53.8	54.3	53.8	53.9	53.6	53.8	53.9	53.8	53.8
	LCMV GQ862981	56.9	-	57	56.6	56.6	56.9	56.7	56.6	53.8	57.1	55.7	56.8	56.5	55.6	55.6	55.5	55.6	55.8	55.5
	JUNV AY216507	48.4	-	47.9	48.9	48.8	48	47.7	48.3	44.9	48	47.9	48.4	48.4	48	48	48	48	47.9	48.1
	PICV EF529745	46.6	-	46.8	47.1	47.2	46.8	46.9	47	43.8	47	46.1	46.6	46.9	46.3	46.3	46.2	46.3	46.1	46.3
G	RtRe-AreV/Tka2010	-	-	-	-	-	-	-	-	-	-	-	-	-	-	-	-	-	-	-
	RtBi-AreV/Tn2018	93.6	-	-	-	-	-	-	-	-	-	-	-	-	-	-	-	-	-	-
	RtMco-AreV/Tn2018	93.8	99.7	-	-	-	-	-	-	-	-	-	-	-	-	-	-	-	-	-
	RtRe-AreV/Tn2010A	88	87.9	88.2	-	-	-	-	-	-	-	-	-	-	-	-	-	-	-	-
	RtRe-AreV/Tn2010B	88.1	87.8	88.1	99.7	-	-	-	-	-	-	-	-	-	-	-	-	-	-	-
	RtRe-AreV/Tn2018A	94.4	99.1	99.4	88.6	88.5	-	-	-	-	-	-	-	-	-	-	-	-	-	-
	RtRe-AreV/Tn2018B	93.4	93.1	93.4	89	89.1	94	-	-	-	-	-	-	-	-	-	-	-	-	-
	RtRe-AreV/Tn2018C	92	92.2	92.4	86.1	86.2	92.9	91.4	-	-	-	-	-	-	-	-	-	-	-	-
	RtRe-AreV/Tn2018D	94.7	97.4	97.7	88.3	88.4	98.3	94.6	93.4	-	-	-	-	-	-	-	-	-	-	-
	RtRe-AreV/Tn2018E	94.6	97.4	97.7	88.3	88.4	98.3	94.2	92.9	98.4	-	-	-	-	-	-	-	-	-	-
	RtMsp-AreV/Tu2016	71.7	72.2	72.2	69.8	69.7	72.3	71.4	72.7	72.3	71.9	-	-	-	-	-	-	-	-	-
	RtMs-AreV/Tpk2015	99.5	93.7	93.9	88	88.1	94.4	93.3	91.8	94.6	94.5	71.2	-	-	-	-	-	-	-	-
	RtRsp-AreV/Tt2018	87.3	87.5	87.7	94.4	94.2	87.7	87.6	85.7	87.8	87.7	69.5	87.5	-	-	-	-	-	-	-
	RtRe-AreV/Cs2008	71.2	71.4	71.7	70.3	70.2	71.8	71.2	69.8	71.6	71.5	98.6	70.8	69.7	-	-	-	-	-	-
	RtRe-AreV/Cs2009A	71.6	71.9	72.2	70.3	70.2	72.3	71.5	70.2	72.3	72	98.1	71.2	69.5	98.2	-	-	-	-	-
	RtRe-AreV/Cs2009B	71.3	71.7	71.9	70.4	70.3	71.9	71.2	69.9	71.7	71.6	98.3	70.9	69.8	99.7	97.9	-	-	-	-
	RtRe-AreV/Cs2009C	71.2	71.4	71.7	70.3	70.2	71.8	71.2	69.8	71.6	71.5	98.6	70.8	69.7	100	98.2	99.7	-	-	-
	RtRn-AreV/Cs2008	71.9	71.9	72.2	71	70.9	72.3	71.9	70.5	72.1	72	99.9	71.4	70	98.6	97.7	98.3	98.6	-	-
	RtRn-AreV/Cs2009	71.2	71.3	71.6	70.3	70.2	71.7	71.2	69.7	71.7	71.4	98.4	70.7	69.6	99.7	98	99.4	99.7	98.4	-
	Cardamones virus KC669696	71.3	71.5	71.8	70.4	70.3	71.9	71.2	69.9	71.7	71.6	98.5	70.9	69.8	99.9	98.1	99.8	99.9	98.5	99.6
	Cardamones virus KC669694	71.2	71.3	71.6	70.3	70.2	71.7	71.2	69.7	71.7	71.4	98.4	70.7	69.6	99.7	98	99.4	99.7	98.4	100
	Cardamones virus KC669695	70.5	70.8	71.1	69.9	69.7	71.2	70.3	69.2	71	71.1	96.5	70.1	68.9	96.8	96.7	96.5	96.8	96.1	96.8
	Haikou virus MF974578	69.9	70.8	71.1	69.9	69.6	71	70.7	69.3	70.6	70.9	88.1	69.4	69.5	88.2	87.7	88.1	88.2	87.3	88
	Wenzhou virus KM386660	69.4	69.9	70.2	69.9	69.7	70.5	70.2	69.1	70.5	70.7	87.6	68.9	69.2	87.7	87.3	87.4	87.7	87.1	87.7
	Loie River virus KC669697	94	93.7	93.9	89.3	89.3	94.4	93.9	91.7	94.8	94.4	71.4	93.9	88.6	71	71.7	71.1	71	71.7	70.9
	Loie River virus NC038364	93.6	93.6	93.8	89	88.9	94.4	93.7	91.4	94.4	94.1	71	93.3	88.2	70.8	71.1	70.9	70.8	71.1	70.5
	LASV NC004296	66.3	67.2	67.4	66.7	66.6	67.4	66.1	65.3	67	67.6	67.6	65.9	66.8	67.6	67.5	67.4	67.6	67.3	67.5
	MORV NC013057	66.9	67.2	67.4	66	66	67.3	67.9	66.2	67.2	67.3	65	66.6	66.4	65.4	65.5	65.4	65.4	65.5	65.3
	IPPYV DQ328877	65.9	65.4	65.6	65.8	65.7	65.6	66	63.7	65.7	66.1	63.7	65.7	65.2	65.8	65.5	65.6	65.8	65.5	65.9
	LCMV GQ862982	58.5	58.2	58.5	58	58.1	58.6	58.9	56.6	58.9	58.9	56.4	58.2	57.3	57.9	57.8	57.9	57.9	57.3	58.1
	PICV EF529744	53.3	52	52.2	52.5	52.5	52.3	52.5	51.5	52.6	52.2	48.6	53.3	52.2	50.6	50.6	50.7	50.6	50.5	50.5
	JUNV D10072	50.7	50.4	50.7	49.8	49.4	50.7	50	49.5	50.7	50.8	44.6	50.5	50	47.6	47.4	47.6	47.6	47.3	47.9
	LUJV FJ952384	47.4	47.6	47.9	47.6	47.4	47.5	47.5	45.6	47.1	47.4	41.8	47.4	47.9	46.4	45.9	46.2	46.4	46.3	46.3
N	RtRe-AreV/Tka2010	-	-	-	-	-	-	-	-	-	-	-	-	-	-	-	-	-	-	-
	RtBi-AreV/Tn2018	95	-	-	-	-	-	-	-	-	-	-	-	-	-	-	-	-	-	-
	RtMco-AreV/Tn2018	95	100	-	-	-	-	-	-	-	-	-	-	-	-	-	-	-	-	-
	RtRe-AreV/Tn2010A	88.6	88.9	88.9	-	-	-	-	-	-	-	-	-	-	-	-	-	-	-	-
	RtRe-AreV/Tn2010B	88.5	88.9	88.9	99.9	-	-	-	-	-	-	-	-	-	-	-	-	-	-	-
	RtRe-AreV/Tn2018A	95	99.3	99.3	88.4	88.3	-	-	-	-	-	-	-	-	-	-	-	-	-	-
	RtRe-AreV/Tn2018B	94.7	92.4	92.4	87.8	87.8	93.8	-	-	-	-	-	-	-	-	-	-	-	-	-
	RtRe-AreV/Tn2018C	94.5	92.6	92.6	87.6	87.6	95.1	93.9	-	-	-	-	-	-	-	-	-	-	-	-
	RtRe-AreV/Tn2018D	95.8	98.5	98.5	88.5	88.5	98.8	94.7	95.8	-	-	-	-	-	-	-	-	-	-	-
	RtRe-AreV/Tn2018E	95.4	98	98	88.2	88.2	98.3	94.3	95.4	99.3	-	-	-	-	-	-	-	-	-	-
	RtMs-AreV/Tpk2015	99.9	95	95	88.5	88.5	95.1	94.7	94.5	95.9	95.4	-	-	-	-	-	-	-	-	-
	RtRsp-AreV/Tt2018	89.4	89.2	89.2	95.1	95.1	88.9	88.8	88.3	89.2	88.9	-	89.3	-	-	-	-	-	-	-
	RtRe-AreV/Cs2008	73.7	75.1	75.1	73.7	73.8	73.7	74	73.1	73.7	73.5	-	73.7	74.2	-	-	-	-	-	-
	RtRe-AreV/Cs2009B	73.7	75.1	75.1	73.7	73.7	73.8	74	73.2	73.8	73.5	-	73.8	74.3	99.6	-	-	-	-	-
	RtRe-AreV/Cs2009C	73.8	75.1	75.1	73.8	73.9	73.8	74.1	73.2	73.8	73.6	-	73.8	74.3	99.8	-	99.8	-	-	-
	RtRn-AreV/Cs2008	73.3	75.1	75.1	73.6	73.7	73.4	73.6	72.8	73.2	73	-	73.4	74.2	98.1	-	98.2	98.4	-	-
	RtRn-AreV/Cs2009	74	75.9	75.9	74.2	74.3	74.2	74.3	73.5	74.2	74	-	74.1	74.7	99.2	-	99.2	99.4	98.4	-
	Cardamones virus KC669696	73.8	75.3	75.3	73.8	73.9	73.8	74	73.2	73.8	73.6	-	73.8	74.3	99.6	-	99.8	99.9	98.3	99.3
	Cardamones virus KC669694	74	75.9	75.9	74.1	74.2	74.1	74.3	73.5	74.1	73.9	-	74	74.6	99.1	-	99.2	99.3	98.3	99.7
	Cardamones virus KC669695	73.4	75.3	75.3	73.7	73.8	73.7	73.7	73.1	73.6	73.4	-	73.5	74.1	98	-	98	98.2	98	98.4
	RtYM16-2015 MG736236	72.8	75.7	75.7	73.5	73.6	72.9	73.1	72	72.8	72.7	-	72.9	73.7	86.6	-	86.6	86.7	87	86.9
	Haikou virus MF974578	72.8	75.7	75.7	73.8	73.8	73.6	73.3	72.4	73.1	72.9	-	72.9	74	89.1	-	89.1	89.2	89	89.1
	Wenzhou virus 3 KM051422	73.4	75.7	75.7	74	74.1	74	73.7	72.9	73.4	73.2	-	73.5	73.9	89.3	-	89.3	89.4	89.3	89.3
	Loie River virus NC038364	94.7	92.8	92.8	88.8	88.9	94.3	93.8	93.6	94.8	94.4	-	94.7	89.6	73.1	-	73.2	73.2	73.1	73.6
	Loie River virus KC669697	94.9	91.8	91.8	88.4	88.3	94.2	93.9	93.8	95.1	94.8	-	94.9	89.2	73.8	-	73.8	73.9	73.2	74
	Luna virus NC016152	66.5	67.9	67.9	67	66.9	66.7	66.8	66.2	66.6	66.6	-	66.5	66.7	68.7	-	69	68.9	68.5	68.7
	MOBV NC007903	66.7	69.4	69.4	66.6	66.6	66.6	66.2	66.3	66.6	66.4	-	66.8	66.8	66.3	-	66.4	66.4	66.4	66.2
	LASV strain AV AF246121	67.4	69	69	66	66.1	67.5	67.1	67.3	67.3	67.4	-	67.4	66.1	65.5	-	65.7	65.6	66.2	65.9
	IPPYV DQ328877	66.3	69.6	69.6	65.4	65.4	66.4	66	65.9	66.3	66.3	-	66.3	65.2	67	-	67.2	67.1	66.5	67.2
	LUJV FJ952384	60.9	64.4	64.4	59.6	59.6	60.2	60	60	60.2	60.1	-	60.9	59.2	60.5	-	60.8	60.7	60.2	60.7
	LCMV strain WE M22138	62	66.8	66.8	62.7	62.6	62.3	62.1	61.5	61.8	62.3	-	62	62.5	62.9	-	63	63	62.6	62.7
	JUNV D10072	52.8	52.3	52.3	53.8	53.8	51.6	53.4	52.7	52.2	52.2	-	52.8	53.4	54.5	-	54.6	54.6	53.9	54.6
	PICV EF529744	53.8	58.8	58.8	53.1	53.1	54.1	53.8	53.7	54	53.9	-	53.8	53	55.5	-	55.5	55.5	55.6	55.7

## Sheet: Table S8
Table S8. Nucleotide sequence identity of novel rodent rhabdoviruses and known rhabdoviruses (RhaV) in the L protein-encoding regions.
Name/Accession no.	RtNf-RhaV/Tl2006	RtRt-RhaV/Tb2018A	RtRt-RhaV/Tb2018B	RtRsp-RhaV/Tnr2016
RtNf-RhaV/Tl2006	-	-	-	-
RtRt-RhaV/Tb2018A	58.4	-	-	-
RtRt-RhaV/Tb2018B	58.6	99.4	-	-
RtRsp-RhaV/Tnr2016	35.4	65.2	65.3	-
Bovine ephemeral fever virus NC002526	50.4	47	46.9	49.6
Vesicular stomatitis New Jersey virus NC024473	51.5	48.9	48.8	51.2
Arboretum virus NC025393	47.8	45.2	45.1	46.8
Norway mononegavirus 1 MF141072	52.2	50.9	50.9	52.8
Huangpi Tick Virus 3 NC031083	51.1	48.6	48.7	50.4
Tacheng Tick Virus 3 NC031268	51.7	50	50	51.2
Xinzhou dimarhabdovirus virus 1 NC033703	60.3	56.6	56.7	56.6
Xinzhou nematode virus 4 NC033705	61.1	55	55	56.1
Xingshan nematode virus 4 NC033701	60.2	57.8	57.7	58.1
Australian bat lyssavirus AF418014	48.5	46.8	46.7	47.8
Barley yellow striate mosaic virus NC028244	38.2	38.2	38.2	39.9
Lettuce yellow mottle virus NC011532	34.9	35.1	35.3	37.2

## Sheet: Table S9
Table S9. Nucleotide sequence identity of novel rodent paramyxoviruses and known paramyxoviruses (ParaV) in the L protein-encoding regions.
Name/Accession no.	RtBi-ParaV/Tt2013	RtRp-ParaV/Cs2008	RtRe-ParaV/Cm2009	RtLn-ParaV/Tp2007	RtBb-ParaV/Tl2009	RtMs-ParaV/Tl2006	RtRe-ParaV/Tl2006	RtRt-ParaV/Tl2006	RtRe-ParaV/Tn2018	RtRt-ParaV/Tb2018	RtRe-ParaV/Cs2008
RtBi-ParaV/Tt2013	-	-	-	-	-	-	-	-	-	-	-
RtRp-ParaV/Cs2008	88	-	-	-	-	-	-	-	-	-	-
RtRe-ParaV/Cm2009	77.3	77.6	-	-	-	-	-	-	-	-	-
RtLn-ParaV/Tp2007	47.9	48.6	51	-	-	-	-	-	-	-	-
RtBb-ParaV/Tl2009	54.7	54.7	55.8	47.4	-	-	-	-	-	-	-
RtMs-ParaV/Tl2006	96.1	87.4	77.3	47.9	55.2	-	-	-	-	-	-
RtRe-ParaV/Tl2006	76.8	77.1	97.8	51	55.8	76.8	-	-	-	-	-
RtRt-ParaV/Tl2006	54.8	54.7	55.8	47.6	96.8	55.2	55.5	-	-	-	-
RtRe-ParaV/Tn2018	76.4	76.4	97.3	48.8	54.6	76.2	97.2	54.5	-	-	-
RtRt-ParaV/Tb2018	96.4	88.1	77.3	48.1	54.9	95.6	76.8	54.9	76.4	-	-
RtRe-ParaV/Cs2008	75.6	75.6	95.2	49.8	54.6	75.7	95	54.5	94.5	75.5	-
Beilong viru DQ100461	75.8	76.7	76.1	48.1	54.6	75.7	75.8	54.7	75.9	75.5	74.5
Rat Beilong virus NC007803	75.8	76.7	76.1	48.1	54.6	75.7	75.8	54.7	75.9	75.5	74.5
Tailam virus TL8K NC 025355	77	77.3	75.7	48.5	55.6	77.3	75.7	55.3	76.5	77	75.3
Rat Tailam virus JN689227	77	77.3	75.7	48.5	55.6	77.3	75.7	55.3	76.5	77	75.3
RtAp-ParaV/NX2015 KY370098	71.9	72.1	71.1	48.6	54.9	71.9	71	54.9	72.4	71.6	69.7
Nariva virus NC 017937	53.6	54.1	53.4	46.5	64.1	53.9	53.8	64.1	53.9	53.7	52.2
Rat Mossman virus NC005339	55.6	56	56	47.9	75.8	55.9	56.3	76.5	55.3	55.5	54.7
Human parainfluenza virus 1 NC003461	50	50.6	51.8	74.7	48.3	50.3	51.9	47.9	49.2	50.4	50.7
Sendai virus Moscow KP717417	48	48.3	50.8	91.9	47.3	48.2	51.1	47.1	48.5	48.3	50.2
Sendai virus NC001552	47.9	48	50.8	91.6	47.3	48.1	50.9	47.2	48.4	48.1	50

## Sheet: Table S10
Table S10. Nucleotide sequence identity of novel rodent and known hepaci-, pegi- and pestviruses.
	Name/Accession no.	RtRt-PegV/Tk2011B	RtRe-PegV/Tc2011	RtBi-HepaV/Tt2013	RtMs-PegV/Ts2013	RtRp-PegV/Cs2008	RtRp-PegV/Cs2009	RtRe-HepaV/Cm2009A	RtRe-HepaV/Cm2009B	RtRe-HepaV/Cm2009C	RtRe-HepaV/Cm2009D	RtRe-HepaV/Lc2009A	RtRe-HepaV/Lc2009B	RtRe-HepaV/Lc2009C	RtMc-HepaV/Lv2015	RtRe-HepaV/Tka2010A	RtRe-HepaV/Tka2010B	RtRt-PegV/Tka2006	RtLn-HepaV/Tp2007	RtRe-HepaV/Tp2006A	RtRe-HepaV/Tp2006B	RtRe-HepaV/Tp2007	RtRt-PegV/Tp2007	RtRe-PegV/Tl2006A	RtRe-PegV/Tl2006B	RtMce-HepaV/Tn2012	RtMce-HepaV/Tn2013	RtMco-HepaV/Tn2018	RtNf-PegV/Tn2012	RtNf-PegV/Tn2013	RtRt-PegV/Tn2013	RtRe-HepaV/Tk2011	RtRe-HepaV/Tpk2012	RtRt-PegV/Tpk2012	RtRt-PegV/Ts2013	RtRt-PegV/Tb2018	RtTb-PegV/Tb2018	RtMc-HepaV/Tu2016	RtMs-PegV/Tpk2009	SoSp-PegV/Tn2013	RtRe-HepaV/Cs2008A	RtRe-HepaV/Cs2008B	RtRe-HepaV/Cs2008C	RtRe-HepaV/Cs2009A	RtRe-HepaV/Cs2009B	RtRe-HepaV/Cs2009C	RtRt-PegV/Tt2013	RtRt-PegV/Ll2010	RtNf-PegV/Cm2009
Pegivirus	RtRt-PegV/Tk2011B	-	-	-	-	-	-	-	-	-	-	-	-	-	-	-	-	-	-	-	-	-	-	-	-	-	-	-	-	-	-	-	-	-	-	-	-	-	-	-	-	-	-	-	-	-	-	-	-
Pegivirus	RtRe-PegV/Tc2011	90.5	-	-	-	-	-	-	-	-	-	-	-	-	-	-	-	-	-	-	-	-	-	-	-	-	-	-	-	-	-	-	-	-	-	-	-	-	-	-	-	-	-	-	-	-	-	-	-
Hepacivirus	RtBi-HepaV/Tt2013	38.7	38.9	-	-	-	-	-	-	-	-	-	-	-	-	-	-	-	-	-	-	-	-	-	-	-	-	-	-	-	-	-	-	-	-	-	-	-	-	-	-	-	-	-	-	-	-	-	-
Pegivirus	RtMs-PegV/Ts2013	67.4	67.5	37.6	-	-	-	-	-	-	-	-	-	-	-	-	-	-	-	-	-	-	-	-	-	-	-	-	-	-	-	-	-	-	-	-	-	-	-	-	-	-	-	-	-	-	-	-	-
Pegivirus	RtRp-PegV/Cs2008	87.6	87.7	39.1	67.6	-	-	-	-	-	-	-	-	-	-	-	-	-	-	-	-	-	-	-	-	-	-	-	-	-	-	-	-	-	-	-	-	-	-	-	-	-	-	-	-	-	-	-	-
Pegivirus	RtRp-PegV/Cs2009	87.4	87.7	38.8	67.5	95.8	-	-	-	-	-	-	-	-	-	-	-	-	-	-	-	-	-	-	-	-	-	-	-	-	-	-	-	-	-	-	-	-	-	-	-	-	-	-	-	-	-	-	-
Hepacivirus	RtRe-HepaV/Cm2009A	39.9	40.1	68.8	38.5	40.2	40.4	-	-	-	-	-	-	-	-	-	-	-	-	-	-	-	-	-	-	-	-	-	-	-	-	-	-	-	-	-	-	-	-	-	-	-	-	-	-	-	-	-	-
Hepacivirus	RtRe-HepaV/Cm2009B	40	40.2	68.6	38.5	40.2	40.4	95.8	-	-	-	-	-	-	-	-	-	-	-	-	-	-	-	-	-	-	-	-	-	-	-	-	-	-	-	-	-	-	-	-	-	-	-	-	-	-	-	-	-
Hepacivirus	RtRe-HepaV/Cm2009C	39.9	40.1	68.8	38.5	40.2	40.4	100	95.8	-	-	-	-	-	-	-	-	-	-	-	-	-	-	-	-	-	-	-	-	-	-	-	-	-	-	-	-	-	-	-	-	-	-	-	-	-	-	-	-
Hepacivirus	RtRe-HepaV/Cm2009D	39.9	40.1	68.8	38.6	40.1	40.4	94.4	95.3	94.4	-	-	-	-	-	-	-	-	-	-	-	-	-	-	-	-	-	-	-	-	-	-	-	-	-	-	-	-	-	-	-	-	-	-	-	-	-	-	-
Hepacivirus	RtRe-HepaV/Lc2009A	40	40	68.8	39.1	39.8	40	91.6	91.6	91.6	92.2	-	-	-	-	-	-	-	-	-	-	-	-	-	-	-	-	-	-	-	-	-	-	-	-	-	-	-	-	-	-	-	-	-	-	-	-	-	-
Hepacivirus	RtRe-HepaV/Lc2009B	39.9	40	68.6	38.7	39.8	40	91.9	91.8	91.9	92.2	95.4	-	-	-	-	-	-	-	-	-	-	-	-	-	-	-	-	-	-	-	-	-	-	-	-	-	-	-	-	-	-	-	-	-	-	-	-	-
Hepacivirus	RtRe-HepaV/Lc2009C	39.8	39.9	68.6	39	39.8	40	91.4	91.1	91.4	91.7	94.8	95.3	-	-	-	-	-	-	-	-	-	-	-	-	-	-	-	-	-	-	-	-	-	-	-	-	-	-	-	-	-	-	-	-	-	-	-	-
Hepacivirus	RtMc-HepaV/Lv2015	39.5	39.7	68.3	38.5	39.7	39.6	82.3	81.7	82.3	82	81.8	81.9	81.9	-	-	-	-	-	-	-	-	-	-	-	-	-	-	-	-	-	-	-	-	-	-	-	-	-	-	-	-	-	-	-	-	-	-	-
Hepacivirus	RtRe-HepaV/Tka2010A	40.2	40.2	68.9	38.8	40.2	40.2	91.2	91.2	91.2	91.7	91.3	91.4	91.4	82	-	-	-	-	-	-	-	-	-	-	-	-	-	-	-	-	-	-	-	-	-	-	-	-	-	-	-	-	-	-	-	-	-	-
Hepacivirus	RtRe-HepaV/Tka2010B	39.5	39.2	67	38.4	39.6	39.8	90.5	89.4	90.5	88.9	88.6	88.3	88.1	79.5	89.6	-	-	-	-	-	-	-	-	-	-	-	-	-	-	-	-	-	-	-	-	-	-	-	-	-	-	-	-	-	-	-	-	-
Pegivirus	RtRt-PegV/Tka2006	68.1	68.5	35.7	53.9	66.5	66.2	36.4	36.3	36.4	36.1	36.3	36.1	36.3	35.9	36.2	37.5	-	-	-	-	-	-	-	-	-	-	-	-	-	-	-	-	-	-	-	-	-	-	-	-	-	-	-	-	-	-	-	-
Hepacivirus	RtLn-HepaV/Tp2007	38.8	39.2	61.2	38.2	38.9	38.6	62.6	62.8	62.6	63.2	63.3	63.3	63.2	62.3	63.3	61.7	35.7	-	-	-	-	-	-	-	-	-	-	-	-	-	-	-	-	-	-	-	-	-	-	-	-	-	-	-	-	-	-	-
Hepacivirus	RtRe-HepaV/Tp2006A	40.1	40.1	68	38.5	39.8	40	91	91	91	91.3	91.5	91.8	91.3	82	91.2	88.1	36.2	63.2	-	-	-	-	-	-	-	-	-	-	-	-	-	-	-	-	-	-	-	-	-	-	-	-	-	-	-	-	-	-
Hepacivirus	RtRe-HepaV/Tp2006B	40.2	40.2	68.6	38.8	40.1	40.1	90.7	90.6	90.7	90.8	91.3	91.7	90.9	81.8	91.2	88.2	36.6	62.9	94.5	-	-	-	-	-	-	-	-	-	-	-	-	-	-	-	-	-	-	-	-	-	-	-	-	-	-	-	-	-
Hepacivirus	RtRe-HepaV/Tp2007	40	40.1	68.2	38.7	39.9	40.1	91.1	90.8	91.1	91	91	91.5	91.1	81.7	91.1	88.1	36.4	63.4	92.9	92.9	-	-	-	-	-	-	-	-	-	-	-	-	-	-	-	-	-	-	-	-	-	-	-	-	-	-	-	-
Pegivirus	RtRt-PegV/Tp2007	90.7	94	39	67.4	87.5	87.6	40.2	40.5	40.2	40.4	40.2	40.3	40	40	40.2	39.6	68.1	38.9	40.2	40.3	40.1	-	-	-	-	-	-	-	-	-	-	-	-	-	-	-	-	-	-	-	-	-	-	-	-	-	-	-
Pegivirus	RtRe-PegV/Tl2006A	91	90.4	38.9	67.8	87.6	87.7	40	40.3	40	40	39.8	39.8	39.8	39.4	40.2	39.5	68	38.9	39.7	40.2	39.9	90.8	-	-	-	-	-	-	-	-	-	-	-	-	-	-	-	-	-	-	-	-	-	-	-	-	-	-
Pegivirus	RtRe-PegV/Tl2006B	88.2	87.8	38.5	66.8	85.2	85.2	39.8	39.9	39.8	39.7	39.6	39.6	39.7	39.1	40.1	39.3	67.8	39.1	39.6	40.1	39.7	88.3	96.1	-	-	-	-	-	-	-	-	-	-	-	-	-	-	-	-	-	-	-	-	-	-	-	-	-
Hepacivirus	RtMce-HepaV/Tn2012	38.9	39.2	45.8	38.2	39.2	39.2	47.8	47.7	47.8	48	47.7	47.5	47.9	47	47.8	46.9	35.3	47	47.7	47.9	47.4	38.8	39.1	39	-	-	-	-	-	-	-	-	-	-	-	-	-	-	-	-	-	-	-	-	-	-	-	-
Hepacivirus	RtMce-HepaV/Tn2013	38.9	39	45.7	38.6	39.4	39.3	47.4	47.4	47.5	47.8	47.4	47.3	47.5	47	47.3	46.6	35.3	46.8	47.5	47.7	47	38.7	39.2	39	94.4	-	-	-	-	-	-	-	-	-	-	-	-	-	-	-	-	-	-	-	-	-	-	-
Hepacivirus	RtMco-HepaV/Tn2018	38.9	38.9	45.9	38.3	39.3	39.1	47.6	47.6	47.6	48	47.5	47.4	47.7	47.2	47.5	46.7	35.2	47	47.6	47.5	47	38.5	39.1	38.9	94.1	96.3	-	-	-	-	-	-	-	-	-	-	-	-	-	-	-	-	-	-	-	-	-	-
Pegivirus	RtNf-PegV/Tn2012	68.8	68.9	38.4	74.2	68.2	68.2	38.6	38.6	38.6	38.6	39	39	38.8	39.2	38.8	38.3	54.5	38.3	38.8	38.7	39	68.9	69.2	68.3	38	38.1	37.9	-	-	-	-	-	-	-	-	-	-	-	-	-	-	-	-	-	-	-	-	-
Pegivirus	RtNf-PegV/Tn2013	68.4	68.3	36.7	72.9	67.9	67.9	37.6	37.5	37.6	37.5	37.7	37.7	37.6	37.7	37.7	37.1	53.8	37.3	37.6	37.8	37.6	68.1	68.1	66.6	37.8	38	37.8	78.8	-	-	-	-	-	-	-	-	-	-	-	-	-	-	-	-	-	-	-	-
Pegivirus	RtRt-PegV/Tn2013	90.7	93.8	39	67.2	87.5	87.5	40	40.2	40	40.2	39.9	40	39.9	39.8	40	39.3	68.2	39.1	39.9	40.1	40	96.1	90.4	87.8	38.7	38.7	38.7	69	68.2	-	-	-	-	-	-	-	-	-	-	-	-	-	-	-	-	-	-	-
Hepacivirus	RtRe-HepaV/Tk2011	40.2	40.2	68.5	39.1	39.9	40.3	91.2	91.3	91.3	91.8	92	91.8	91.8	81.5	91.6	88.5	36.4	63.1	92.7	92.8	92.8	40.3	40	39.7	47.6	47.4	47.5	39	37.7	40.2	-	-	-	-	-	-	-	-	-	-	-	-	-	-	-	-	-	-
Hepacivirus	RtRe-HepaV/Tpk2012	40.2	40.1	68.6	38.8	40	40.1	90.8	91.3	90.8	91.7	91.8	91.8	91.3	82.1	91.6	88.4	36.4	63.1	92.4	92.4	91.8	40.4	40	39.8	47.6	47.4	47.6	38.9	37.7	40.1	93.7	-	-	-	-	-	-	-	-	-	-	-	-	-	-	-	-	-
Pegivirus	RtRt-PegV/Tpk2012	90.1	90.2	38.7	67.7	87.5	87.7	40.1	40.2	40.1	39.9	39.8	39.9	39.8	39.5	40.1	39.4	67.6	39.2	39.8	40.1	39.9	90.4	90.5	87.9	38.9	38.8	38.7	68.8	68.7	90.2	39.9	39.9	-	-	-	-	-	-	-	-	-	-	-	-	-	-	-	-
Pegivirus	RtRt-PegV/Ts2013	87.2	87.7	39	67.6	89.7	89.8	39.9	40	39.9	39.8	39.7	39.7	39.6	39.2	40.1	39.5	66.3	38.7	39.7	40	39.8	87.6	87.5	85	39.4	39.5	39.3	68.9	68.3	87.5	39.9	39.9	87.7	-	-	-	-	-	-	-	-	-	-	-	-	-	-	-
Pegivirus	RtRt-PegV/Tb2018	87.9	88	38.9	67.4	88.4	88.3	40.4	40.7	40.5	40.3	40.1	40	40	39.8	40.5	39.6	65.8	39.3	40.2	40.3	40.4	88	87.5	85.1	39.2	39	39	68.4	68	87.9	40.2	40.3	87.9	88.5	-	-	-	-	-	-	-	-	-	-	-	-	-	-
Pegivirus	RtTb-PegV/Tb2018	51.6	52.1	36	50.8	52.2	52.1	36.4	37	36.3	36.8	36.7	36.7	36.4	36.5	36.9	36.4	42.1	36.9	36.2	36.4	36.6	52.1	52.1	51.2	35.5	35.4	35.2	51.4	50.2	52.1	36.6	36.6	52	52	52.2	-	-	-	-	-	-	-	-	-	-	-	-	-
Hepacivirus	RtMc-HepaV/Tu2016	38.8	39	46.1	38.5	39.1	38.9	47.8	47.8	47.8	47.9	47.5	47.3	47.4	47.7	47.4	47.2	35.2	46.7	47.8	47.8	47.2	38.6	39.1	39	84.3	84.4	84.7	38.4	38.1	38.5	47.3	47.5	39.2	39.2	39.1	35.8	-	-	-	-	-	-	-	-	-	-	-	-
Pegivirus	RtMs-PegV/Tpk2009	67.4	67.5	37.3	84.1	67.6	67.9	38	38	38	38.1	38.3	38.1	38.1	38.2	38.4	37.8	53.8	38.2	38.2	38.3	38.1	67.3	67.5	66.5	38.4	38.4	38.5	74.1	72.4	67.5	38.2	38.2	67.6	67.7	67.3	50.4	38.6	-	-	-	-	-	-	-	-	-	-	-
Pegivirus	SoSp-PegV/Tn2013	52.1	52.5	36.5	50.5	52.3	52.4	37	37.3	36.9	37.1	37.2	37.3	37.2	36.9	37	36.5	42.3	37	36.7	36.8	36.9	52.4	52.4	51.5	36	35.9	36.1	51.2	51.1	52.4	36.5	36.4	52.5	52.7	52.5	84.7	36.5	50.3	-	-	-	-	-	-	-	-	-	-
Hepacivirus	RtRe-HepaV/Cs2008A	40.3	40.3	68.9	38.7	40.3	40.4	91.4	91.3	91.4	92.4	92	92.1	91.5	82.3	91.9	88.9	36.4	63.1	91.2	91.1	91	40.5	40.2	40	47.6	47.5	47.5	39.2	38	40.2	91	91.2	40	40.3	40.3	37	47.7	38.2	36.9	-	-	-	-	-	-	-	-	-
Hepacivirus	RtRe-HepaV/Cs2008B	40.3	40.4	69.2	38.6	40.2	40.3	91.7	91.3	91.7	92.7	91.9	92.1	91.3	82.6	91.6	88.6	36.4	63.1	91.2	90.7	90.9	40.4	40	39.8	47.6	47.4	47.4	38.8	37.8	40.1	91.3	91.4	40	40.2	40.3	36.7	47.5	38.1	36.8	95.6	-	-	-	-	-	-	-	-
Hepacivirus	RtRe-HepaV/Cs2008C	40.1	40.3	68.9	38.8	40	40.2	91.5	91.1	91.5	92.3	91.5	91.8	91.4	82.4	91.3	88.6	36.1	63.2	91.1	90.7	90.6	40.4	40	39.7	47.5	47.3	47.4	38.8	37.7	40	91.1	91.3	40	40	40.3	36.6	47.5	38.3	36.9	95.3	95.5	-	-	-	-	-	-	-
Hepacivirus	RtRe-HepaV/Cs2009A	40.1	40.2	69.3	38.9	40	40.1	91.9	91.5	91.9	92.8	91.9	92	91.8	82.4	91.9	88.8	36.2	63.2	91.4	91.3	90.9	40.4	40.1	39.8	47.6	47.5	47.6	39	38	40.2	91.2	91.5	40.1	40	40.3	36.8	47.6	38.3	37	94.9	94.9	95.1	-	-	-	-	-	-
Hepacivirus	RtRe-HepaV/Cs2009B	40.1	40.1	68.9	38.6	40.2	40.3	91.6	91.3	91.6	92.1	92.3	92.2	92	82.1	91.6	88.6	36.1	63.4	91	91.3	90.9	40.3	40	39.8	47.8	47.6	47.8	38.7	37.6	40	91.5	91	40.1	40.2	40.3	36.4	47.7	38.1	36.5	92.6	92.5	92.3	92.6	-	-	-	-	-
Hepacivirus	RtRe-HepaV/Cs2009C	40.2	40.2	68.9	38.6	40.1	40.2	91.4	91.1	91.5	91.7	91.9	91.8	91.4	81.9	91.4	88.4	36.2	63.2	90.9	91	90.4	40.4	40	39.8	48	47.6	47.8	38.6	37.8	40	91.3	91	40.2	40.2	40.4	36.4	47.7	38.1	36.4	92	91.9	91.7	92.4	97.3	-	-	-	-
Pegivirus	RtRt-PegV/Tt2013	90.5	94.2	38.8	67.3	87.9	87.5	40.3	40.4	40.3	40.4	40.2	40.4	40.2	39.6	40.3	39.6	67.7	39.1	40.1	40.4	40	92.9	90.3	87.7	39.2	39.1	39.1	69.1	68.5	92.7	40.4	40.2	90	87.5	87.8	52.3	38.8	67.1	52.6	40.4	40.5	40.4	40.6	40.3	40.4	-	-	-
Pegivirus	RtRt-PegV/Ll2010	90.6	92.6	38.9	67.5	87.3	87.4	39.9	40.1	39.9	40	40	39.9	39.9	39.6	40	39.5	68.1	38.8	39.9	40.2	40.1	92.8	90.6	88	38.9	38.8	38.9	68.8	68	92.7	40	40.1	90.4	87.4	87.4	52	39	67.2	52.6	40.1	40.1	40.1	40.1	40	40.1	92.6	-	-
Pegivirus	RtNf-PegV/Cm2009	69.6	69.3	38.1	73.6	69.2	69.1	38.6	38.5	38.7	38.7	39	39	38.7	38.7	38.9	38.4	55.2	38.6	38.9	39	38.9	69.4	69.3	68.2	38.3	38.4	38.4	81.1	83.2	69.7	38.8	38.7	69.6	69	69.4	50.8	39	73.9	51.5	39.3	39	38.8	39	38.7	38.8	69.2	69.4	-
Hepacivirus	SoSm-HepaV/Cs2009	36.1	36	43.3	35.2	36.2	36	45.7	45.6	45.7	45.8	45.4	45.5	45.6	45.2	45.3	45.3	33.4	43.2	45.6	45.6	45.4	36.2	36.3	36.1	41.6	41.5	41.6	35.7	34.7	36.3	45.4	45.8	36.1	36.2	36.4	34	41.4	35	34.3	45.6	45.5	45.6	46	45.3	45.1	36.2	36.1	35.3
Pestivirus	RtBs-PestV/Tp2007	27	27.5	28.6	27	27.1	27.3	30	30.3	30	29.8	29.3	29	29.1	28.6	29.3	25.2	8.2	28.5	28.6	28.9	29.2	27.5	27.7	27.3	25.8	25.7	25.6	24.5	27.1	27.1	29.4	29.7	21.5	27.4	27.2	26.4	26	26	26.2	29.4	29.2	28.7	29.3	29.4	29.5	27.6	26	27.1
	Hepacivirus G KJ950938	39.3	39.2	68.7	38	39.1	39.1	73.9	73.8	73.9	73.8	73.9	74.1	73.8	74.5	73.5	71.9	35.9	61.3	73.8	73.8	74	39.4	39.3	38.9	46.6	46.4	46.8	37.6	37	39.4	73.8	73.6	39.4	39.1	39.4	36.3	46.5	37.8	37	73.6	73.8	74	74.1	73.8	73.5	39.1	39.1	37.9
	Rodent hepacivirus KX905133	39.3	39.2	68.7	38	39.4	39.2	73.9	73.8	74	74	74	74.1	74.1	74.7	73.7	71.9	36	61.6	73.8	73.8	73.8	39.3	39.4	39	46.8	46.9	47	37.7	36.7	39.2	73.9	73.8	39.2	39.2	39.4	36.5	46.7	37.7	36.9	73.9	74.1	74.2	74.1	73.9	73.6	39.1	39.2	37.9
	RtDs-HCV/IM2014 KY370095	36.9	36.9	50.5	36.2	37.1	36.9	50.4	50.4	50.4	50.5	50.6	50.4	50.6	50.3	50.5	49.4	31.7	50.3	50	50.3	50.2	36.7	36.9	36.8	43.7	43.6	43.7	36.4	35.5	36.5	50.3	50.4	36.7	36.7	37	35	44.2	36.4	35.5	50.6	50.4	50.6	50.6	50.2	50.2	37	36.8	36.6
	Hepacivirus P NC040815	37.3	37.3	51.6	36.8	37.3	37.1	50.8	51	50.8	51.2	51.3	51.4	51.1	51.5	51.6	50.4	34.7	52.1	51.4	51	51.4	37.2	37.2	37	45.5	46	45.8	37.4	36.7	37.3	51.1	51	37.3	37.2	37	35.4	46.3	37	35.5	51.5	51.4	51.4	51.5	51.1	51.2	37.6	37.6	37.3
	Hepacivirus H KJ950939	37.9	37.8	51.4	37.8	37.9	37.9	50.8	51.1	50.9	51.1	51.2	51.6	51.1	51.2	51.3	50.1	34.8	50.9	51.1	51	51.2	37.9	38.3	38.1	45.4	45.8	45.9	37.4	36.8	37.8	51.4	51.1	38.2	37.9	38.1	35.5	46	37.6	36.1	51.2	51	51.1	51.2	51.3	51.3	37.9	37.8	37.8
	Hepacivirus L NC031916	39.1	39.2	47.8	37.8	39	39	47.8	47.7	47.8	47.8	48.3	48.2	47.8	48	48	47	34.8	46.9	47.8	47.7	47.9	39.2	39.1	39	45.8	45.5	45.9	38	37.3	39.2	47.7	47.8	39	39.2	39	36.5	45.9	38.2	36.7	48.1	48	48	47.7	48.6	48.4	39.3	39.2	38.1
	Rodent hepacivirus KC411807	37.8	37.8	44.6	37.2	37.7	37.3	45.8	45.9	45.8	45.8	45.8	45.9	45.8	45.1	45.5	44.9	34.2	45.1	45.8	45.4	45.8	37.5	37.6	37.5	64.3	64.1	64.4	36.5	36.1	37.5	45.8	45.3	37.5	37.6	37.7	35.3	64.4	36.9	35.6	45.6	45.8	45.7	45.9	45.7	45.5	37.7	37.4	36.9
	Hepacivirus I NC 038428	37.5	37.7	44.6	37.4	37.7	37.2	45.7	45.8	45.8	45.7	45.7	45.8	45.7	44.9	45.4	44.9	34.2	45.3	45.6	45.3	45.6	37.5	37.5	37.3	64.2	64.1	64.4	36.7	36.1	37.5	45.8	45.2	37.4	37.3	37.7	35.4	64.1	37.3	35.5	45.5	45.7	45.6	45.8	45.6	45.4	37.6	37.3	36.9
	Bat pegivirus KC796093	52.6	52.7	35.9	51.1	52.1	51.9	37.1	37.2	37.1	37.4	37.2	37.1	37.4	36.9	37.6	37	42.6	36.6	36.8	37	37.1	52.8	52.7	51.6	36.5	36.6	36.7	51.1	50.8	52.5	37.1	37.3	52.3	52.5	52.2	57.6	36.6	50.7	58	37.3	37.5	37.2	37.7	37.2	37.6	52.6	52.4	51.4
	Pegivirus F KC796080	56.5	56.4	37.5	55	56.1	55.9	37.8	37.9	37.8	37.9	37.6	37.8	37.4	38	37.7	37.3	45.4	37.4	37.5	37.5	37.6	56.6	56.5	55.7	37.4	37.8	37.5	55.4	55	56.6	37.7	37.6	56.4	56.3	56.4	51.3	38	55.3	51.4	38	37.9	37.6	37.9	37.7	37.9	56.4	56.6	55.9
	Pegivirus J KC815311	58.4	58.9	36.3	59	58.4	58.1	36.9	37.4	36.9	37.4	37	37	36.9	37.1	37.4	36.5	47	36.8	36.9	37.1	37.1	58.8	58.9	57.9	37	36.9	36.9	58.4	58.8	58.9	37.1	37	58.8	58.5	58.7	50.6	37.5	57.3	49.9	37.2	37.1	37.1	37.4	37.3	37.4	59	59.3	59.4
	Norway rat pegivirus KJ950934	70.2	70.2	37.7	67.9	69.5	69.7	38.3	38.4	38.4	38.4	38.1	38.3	38.2	38.5	38.4	37.9	55.3	37.8	37.9	38.4	38.3	69.8	69.3	68	38.7	38.8	38.8	69.6	75.6	69.9	38.1	38.4	70	69.7	69.6	50.7	38.4	67.5	51.2	38.6	38.6	38.4	38.5	38	38.3	70	69.9	70.3
	Rodent pegivirus MG600416	87.2	87.7	38.7	67.6	88.8	89	40.1	40.1	40.1	39.8	39.7	39.6	39.6	39.2	39.8	39.5	66	38.8	39.9	40.1	39.9	87.6	87.3	84.7	39	39.1	39	68.7	68	87.6	39.9	39.8	87.3	90.5	88.1	51.9	38.7	67.3	52.1	40.3	40.3	40	40.1	40	40.1	87.4	87.5	68.6
	RtNn-PestV/HuB2014 KY370101	26.3	27	27	26.4	26.5	26.5	27.4	27.3	27.4	27.4	26.9	26.8	27	26.9	27.4	27	21	26.4	27.1	26.9	26.8	26.6	26.7	26.8	24.6	24.4	24.3	26.8	26.9	26.9	27.1	27.3	26.6	26.5	26.5	25.8	24.9	26.1	25.8	27.2	27.3	27.1	26.9	27.1	27.1	26.6	26.7	26.6
	Norway rat pestivirus NC025677	26.3	27	27	26.4	26.5	26.5	27.4	27.3	27.4	27.4	26.9	26.8	27	26.9	27.4	27	21	26.4	27.1	26.9	26.8	26.6	26.7	26.8	24.6	24.4	24.3	26.8	26.9	26.9	27.1	27.3	26.6	26.5	26.5	25.8	24.9	26.1	25.8	27.2	27.3	27.1	26.9	27.1	27.1	26.6	26.7	26.6
	NrPV NYC-D23 KJ950914	26.8	27	26.8	27.1	27.1	26.9	27.7	27.6	27.7	27.8	27.3	27.3	27.4	27	27.5	27.5	21.1	26.4	27.5	27.7	26.9	26.9	27.3	27.2	24.7	24.4	24.6	26.9	27.1	26.9	27.3	27.5	26.8	27.1	26.7	25.6	24.9	26.6	25.5	27.5	27.6	27.4	27.4	27.7	27.5	27.2	27.2	26.6
[truncated: 2 more columns]

[truncated: 6 more sheets: Table S11, Table S12, Table S13, Table S14, Table S15, Table S16]
